# Supplementary material for: Decision making among residents in training of obstetrics and gynecology: A qualitative exploration in Pakistani context
Source: PLoS One. 2023 Nov 2;18(11):e0287592. doi: 10.1371/journal.pone.0287592 (PMC10621809; doi:10.1371/journal.pone.0287592)
Supplement: S2 Appendix — (XLSX) [file pone.0287592.s002.xlsx]

## Sheet: Sheet1
(Participant DA)
Interview questions	Initial Code	initial theme	Sub theme
Q1. i. Do you make decisions?	DA1: Make decisions and dicuss with our seniors	DA1: Decision making through discussion with seniors	DA1: Collective decision making
ii What type of decisions do you make?	DA2: Patients come in OPD, labor room; and in In-patient admission like admitted patients ; DA3: Doctor's examination of patients in the morning and during rounds DA4: Doctors view the patient's vitals and provide there and then management to patients DA5: Addition of notes and management of things of already admitted patients DA6: Discussion with consultant regarding patient management or any al…	DA2: patient admission in OPD, labor room, and in patient DA3: patient examination during rounds DA4: There and then management of the patients by examining their vitals DA5: Management of admitted patients DA6: Decision making through discission with consultants DA7: Residents decision making through discussion but finalized by consultants DA8: patients examination in OPD DA9: Residents training…	DA2: Non critical case management DA3: Non critical case management DA4: Non critical case management DA5: Non critical case management DA6: Collective decision making DA7: Collective decision making DA8: Non critical case management DA9: Learning in residency DA10: Individual decision making (conusltant led decision making) DA11: Individual decision making (senior/consultant) DA12: collective de…
iii. Do you face complex tasks in your departmental setting?	DA26: Difficult task in gynae at all times DA27: Labor room has complex tasks at all times.	DA26: 24 hours difficult tasks DA27: Complex tasks in labor room 24 hours	DA26: Nature and severity of case DA27: Nature and severity of case
iv. What do you mean by task complexity in your departmental setting?	DA28: Patient whose first normal delivery is due come to the doctor DA29: patient been told about normal case progress but have to be operated as problem in baby’s heart beat came in the end DA30: Problem in baby’s heart beat at end is an uncertain situation for the patient and us DA31: People scared listening the name of operation DA32: Dealing with patients who become critical at the end (uncer…	DA28: Patient with due date of delivery coming to doctor DA29: patient normal case converted to uncertain because of problem in baby's heart DA30: Baby's heart problem at last stage is uncertain situation DA31: patients scared of operation DA32: Dealing with critical patients is a routine task DA33: Sudden operation is difficult for patients DA34: Baby stuck during delivery is difficult situation…	DA28: Non critical case management DA29: Uncertainty in gynae DA30: Uncertainty in gynae DA31: Attitude of patients DA32: Uncertainty in gynae DA33: Attitude of patients DA34: Nature and severity of case DA35: Uncertainty in gynae DA36: Uncertainty in gynae DA37: Risk in of patient suffering DA38: Uncertainty in gynae DA39: Critical case management DA40: Critical case mangement DA41: Attitude of …
v. Do the five years of MBBS curriculum involve teaching decision-making of complex tasks?	DA50: Special lectures on counseling in MBBS DA51: Subject on Medical education taught handling of difficult situations DA52: (Medical education)Teaching of Bad news breaking DA53: (Medical education)Teaching of Decision making DA54: (Medical educationTeaching of keeping yourself on safe side	DA50: Lectures on counseling during MBBS DA51: Medical education taught in MBBS curriculum DA52: Teaching to break bad news in MBBS DA53: Teaching of Decision making DA54: Teaching to keep yourself at safe side	DA50: Learning in MBBS DA51: Teacching in MBBS DA52: Teaching in MBBS DA53: Teaching in MBBS DA54: Teaching in MBBS
vi. As a resident, are you taught decision-making about complex tasks? Please Elaborate.	DA55: Residency teaches decision making otherwise how would residents become consultants DA56: In residency, one becomes practical (experience) DA57: theoretical lectures and theory wise learning in MBBS DA58: On duty(as a resident) or on spot also involves learning	DA55: Residency teaches decision making DA56: Practical approach in residency DA57: Theoretical learning in MBBS DA58: Learning on duty in residency	DA55: Learning in Residency DA56: Learning in Residency DA57: Laerning in mBBS DA58: Learning in Residency
Q2. i. Do you make decisions in an uncertain situation?	DA59: 24 hours uncertain situation (in gynae)	DA59: 24 hours uncertainty in gynae	DA59: Uncertainty in gynae
ii. How do you perceive decision-making under uncertain situations?	DA60: Patient coming in OPD because of any problem (pain in belly, pregnancy or irregular periods) DA61: Patient needs medicine and goes back is normal situation DA62; chronically ill patients admitted indoor DA63: patient undergoing treatment (of diabetes, hypertension, anemia) DA64: patients admit because of caesarian or have expected delivery DA65: pre-planned work for (non emergency) patients…	DA60: patieent comes with any problem in OPD DA61: patient goes back after taking medicine DA62: Chronic patients admitted indoor DA63: Indoor patient treatment DA64: patient admission because of expected delivery or ceserian DA65: preplanned tasks are non uncertain DA66: Non booked patients are uncertain DA67: Non booked patients in labor room is uncertain DA68: No previous information available…	DA60: Non critical case management DA61: non critical case management DA62: Critical case management DA63: Non critical case management DA64: Non critical case management DA65: Non critical case management DA66: Uncertainty in gynae DA67: Uncertainty in gynae DA68: Uncertainty in gynae DA69: Uncertainty in gynae DA70: Critical case management DA71: Uncertainty in gynae DA72: Critical case mangeme…
iii. How do you perceive decision-making under stress?	DA90: Stress dependence on individual’s level DA91: Obeying senior command DA92: Counseling of patients and attendants is a stressful condition DA93: Telling the outcome to attendants and handling the situation is stressful DA94: Handling of stressful situations becomes a routine DA95: Every level has its own stress DA96: Every individual has different stress coping personality DA97: Some doctors…	DA90: Stress dependence on level DA91: Obey the seniors DA92: Counseling of attendants is stressful DA93: Informing attendants about outcomes is stressful DA94: handling stressful situation has become routine DA95: Stress differs with level DA96: Indivdiuals have differnt stress coping ability DA97: some doctors shout because of stress DA98: Some doctors manage keeping themselves calm in stress D…	DA90: Individual differences in stress DA91: Seniors authority DA92: Counseling of attenadants (stress) DA93: Consequences (stress, handling situations) about informing attendants about prognosis DA94: Stress is a routine task DA95: Individual differences in stress DA96: Individual differences in stress DA97: Individual differnces in stress DA98; Individual differences in stress DA99: Individual …
iv. Do you have any support system to use in decision-making under uncertain situations?	DA105: Availability of on-floor seniors, seniorMO and medical officer (MO) DA106: Consultants are available on call DA107: Head of the department and another madam available on alternative days DA108: Hierarchy, a chain of command being followed in hospital DA109: Hospital’s administration available for complicated problems DA110: Administration sir take into notice about fasih attendants DA111: …	DA105: Availability of seniors DA106: On call availability of consultants DA107: HOD available on alternative days DA108: Hierarchy followed in hospital DA109: Availability of Hospital administration DA110: Administration take into account fasih attendants DA111: administration handle fighting attendants DA112: hospital provides legal and medical cover	DA105: Seniors as support DA106: Seniors as support DA107: Seniors as support DA108: Seniors as support DA109: Hopsital related considerations/hospital as support DA110: hospital related considerations DA111: Hospital related considerations DA112: Hospital related considerations
v. What types of support systems do you have in your departmental setting that help in decision-making? Elaborate
vi. Can you give an example of a computer-based support system that you have used in your departmental setting?	DA113: Patient management and history taking DA114: Examination and check up of patients by using hands, bp apparatus, pulse, thermometer DA115: Gadgets available for examination DA116: inches tape for abdomen and stethoscope for chest examination DA117: Anything used other than mind are gadgets which help in examination DA118: Investigation of the examination whether going towards diagnosis comi…	DA113: patient management by taking history DA114: Patient clinical examination DA115: patient examination through gadgets DA116: Inches tape, stethoscope for examination DA117: things used other than mind are gadgets DA118: Investigation of the resident's examination DA119: Examination of blood reports DA120: Ultrasounds and dopller through machines DA121: Steps in patient management DA122; Trea…	DA113: Non critical case management DA114: Non critical case management Da115: machinery/technology as support DA116: machinery/Technology as support Da117: machinery/Technology as support DA118: Residents decision making DA119: Machinery/Technology as support DA120: Machinery/technology as support DA121: Non critical case management (steps) DA122: Quality decision making DA123: Machinery/technol…
vii What are the specific features of that support system?	DA126: Computer-Internet helps in information search, book reading, different brands names, treatment options, and video watching DA127: Tools or Gadgets are required in patient management DA128: Gadgets help in final decision, diagnosis confirmation, treatment, and follow up of patient DA129: Every instrument, individual who helps in OT (even AYA) for patient surgery is helpful DA130: Gadgets us…	DA126: benefits of using computer technology DA127: usage of tool and gadgets in patient management Da128: gadgets help in diagnosis confirmation, final decision and patient follow up DA129: every instrument and induividual in OT are helpful Da130: Gadgets help in decision making DA131: Final decision making with gadgets	DA126: machinery/Technology as support DA127: Machinery/Technology as support DA128: Machinery/Technology as support DA129: Staff support versus non cooperation DA130: Machinery/technology as support DA131: machinery/technology as support
viii. How do you perceive the support system in terms of usage and misusage?
(Not needed)
i. Q3. Do you make decisions under time pressure?	DA132: face time pressure in gynae DA133: Mismanagment of time leads to patient paas away	Da132: 24 hours time pressure in gynae DA133: hazards of mismanged time	DA132: Decision making under time pressure DA133: Poor quality decision making
ii. What type of tasks involves time pressure?	DA134: Gynae is a multi area and involve time pressure DA135: Dealing with mother and baby in gynae DA136: In case of complication or operation have to engage other departments DA137: Engaging the aneesthesia, peads,and blood bank in complication DA138: Operation is not possible without involvement of anesthesia DA139: Multidisciplined task (complication) in which administartive powers are judged…	DA134: gynae is multiarea and involves time pressure DA135: Dealing with baby and mother DA136: Involvement of other departments in case of complications Da137: Engagement of other departments DA138: Operation not possible without anesthesia department DA139: Administarion involved in multidiciplinary tasks	DA134: Decision making under time pressure DA135: Work perspective DA136: Multudisciplinary approach DA137: multidiciplainary approach DA138: Multidiciplinary approach DA139: Multidiciplinary approach
How do you perceive decision-making under time pressure?	DA140: Time is required in accomplishment of the task (patient’s operation) DA141: Time is a stressful condition because it is by default DA142: Timing is needed for operation when doctor has decided and patient has given consent DA143: Operation cannot be done till the anaesthetist come, lye down (patient) on OT table, changing clothes, and mesmerisation DA144: Time lapse in operation is not und…	DA140: Time required to complete a task Da141: time is stressful by default DA142; Time is required in patient's operation after getting consent DA143: Operation cannot be done until anethesist come Da144: time lapse not understandable DA145: Tea making rquires time as operation but not undertandable by attendants DA146: attendants expectations of operation within minutes Da147: counseling and de…	DA140: Non critical case management DA141: Decision making under time pressure Da142: Critical case management (time require) DA143: Multidisciplinary approach Da144: decision making under time pressure DA145: Attitude of attendants DA146: Attitude of attendants DA147: counseling of attendants (learnt with time) DA;148: Learning in Residency
Q 4. Do you think any factor related to the hospital create any stress in decision-making? If yes, how?	DA149: Bearing all types of patients, colleagues, and seniors is workplace stress DA150: Every individual who works , face separate workplace stress DA151: Boss is a workplace stress for a person doing business DA152: Workplace stress is everywhere, also for Engineers going on sites face stress DA153: Workplace stress is a generalized term which is always present DA154: Patient dealing with workp…	DA149: Bearing patients, colleagues, seniors is workplace stress DA150:Every individual face workplace stress DA151; Boss as workplace stress DA152; Workplace stress presnet everywhere DA153: workplcae stress is generalized term DA154: patients dealing in workplace stress DA155: Dealing with home and training DA156: Passion push forward in stress DA157: patient praying for doctors after getting w…	DA149: Workplace stress DA150: Individual differences in stress DA151: Worplace stress DA152: workplace stress DA153: Workplace stress DA154: Workplace stress DA155: Gender biasness DA156: Individual differences in stress (passion) DA157: Patients prayers as support DA158: workplace stress
i. How does hospital culture influence decision-making?	DA159: In govt. hospitals rules, regulations, and training is same everywhere DA160: In govt. hospitals, treatment for any disease, constraints, limitation comes in beds (is same) DA161: Patient accommodation in side room or any place in case of outnumber (more than 25) DA162: Patient overflow (influx) is same in govt. hospitals DA163: limitation that we cannot take more patients (because of limi…	Da159: Government hospitals provide same training, rules, regulations DA160: Limited beds in govt. hospitals DA161: Patient management in side room if outnumbered DA162: patient influx same in govt. hospitals DA163: Hospital cannot take more patients if (influx reached) DA164: Patint accomodation during covid leaving one bed DA165: constraints in hospital facilities, non availability of tests DA1…	DA159: Hospital related considerations Da160: Hospital related constraints DA161: hospital related constraint DA162: Hospital related contsriant DA163: Hospital contsraint DA164: Hospital constraint DA165: Hospital related constraints DA166: Hospital related constraints DA167: hospital related constraints
ii. Do you face hospital-related constraints in your departmental settings? Go to next qs for adding probe if answered in yes or no.	DA168: Every hospital has constraints DA169: Non availability of beds in nursery DA170: Lack of beds and baby cant be laid on floor DA171: Patients influx and overload with limited beds where they cant be laid DA172: Non availability of beds during COVID and pateint cannot be laid on next bed DA173: Gap keeping in Haram (Kaaba) during COVID DA174: (Non availability of beds) is workplace constarin…	DA168: All hospitals have constraints DA169: Non availability of beds DA170: lack of adequate no. of beds and patient cannot be laid on floor DA171: Patients influx and limited beds DA172: Non avialbility of beds during COVID DA173: gap keeping (religious obligation) in Haram during COVID DA174: Non availability of beds is contsraint	DA168: Hospital related constraints DA169: Hospital related constraints DA170: hospital related constraints Da171: hospital related constraints DA172: hospital related constraints DA173: Observance of essential Cultural/Religious obligations DA174: Hospital related constraints
iii. How do you perceive decision-making under hospital constraints?	DA175: Patients' informed about testing (blood tests) non availability and get tests done from where available DA176: Patients attendants informed about non availablity of medicine or injection and get it from outside DA177: Treatment cannot be stopped because of non availability of (medicine) DA178: Treatment continues for the benefit of patient	DA175: Patients informed regarding non availability of beds DA176: Attendants informed to bring medicines from outside DA177: Treatment cannot be stopped because of non availability DA178: Treatment continues for patient's benefit	DA175: hospital related constraints DA176: Hospital related constraints DA177: Work perspectives/Challenges faced by residents DA178: Challenges faced by residents
Q5. 1. Do you face any pressure from the people in your social surroundings when you make decisions?	DA179: Patients and attendants counseling about doctor's plan DA180: Problem in baby’s heart and decision of immediate operation as there is risk of baby's death DA181: If operated (in time) chance of baby’s life increase DA182: Attendants will of getting(their patient) operated or not or take them somewhere else DA183: Attendants choice to take the patient to the place of their choice or keep (h…	DA179: Counseling of attendants and patients DA180: Operation is necessary in fetal distress DA181: Chances of baby life increases if timely operated DA182: attendants choice of operation or taking patient somewhere else DA183: attendants choice of taking patient to the place of their choice DA184: Final decision of patients and attendants regardinmg treatment consent DA185: Informing attendants …	DA179: counseling of attendants and patients DA180: Uncertainty in gynae DA181: Quality decision decision making DA182: Attitude of attendants DA183: Attitude of attendants DA184: Attitude of attendants DA185: Counseling of attendants Da186: Consent taking from attendants DA187: Consent taking of attendants
2. Do you face pressure from the patient or patient's family while decision-making? Please elaborate.	DA188: Inform patients attendant wnything which is in favor of patient DA189: Informing attendants about betterment of patient or if not complied, problem or poor consequences can happen DA190: Attendants (and patients)consent of getting treatment, if they want fine if they donot, then also fine DA191: Pressure cannot be put on patient or attendant to folllow doctors decision DA192: Patient come …	DA188: Informing attendants about things in favor of patients DA189: Patients informing of consequnecces to be faced if non comply the doctor's advice DA190: Attendants consent for getting treatment DA191: attendants/ patients cannot be pressurized DA192: patients have choice of going in anu hospital of islamabd/ dependance on patients consent DA193: Patients decision of getting treatment or not …	DA188: Counseling of attendants DA189: Counseling of attendants DA190: consent taking from attendants/patients DA191: Consent taking from attendants/patients DA192: Consent taking from patients/attendants DA193: Consent taking from patients/attendants DA194: Consent taking from patients/attendants DA195: Consent taking from patients/ attendants DA196: Attitude of patients DA197: Attitude of atten…
3. Do you face pressure from the supervisor while decision-making? Please elaborate.	DA201: It's not about authority rather knowledge and experience (required for decision making) DA202: Guidelines and books for treatment of disease (is followed) is fine DA203: Science is ever evolving field as its updates keep on renewing DA204: Residents keep themselves updated in work they are doing DA205: Resident read and inform consultant or HOD of updated treatment option DA206: Resident i…	DA201: Decision making depends on knowledge and experience DA202:Availability of Guidelines and books for treatment DA203: Science as ever evolving field DA204: residents keeping them updated of knowledge DA205: residents informing consultant about current knowledge DA206: residents informing about updated treatment options that can be used DA207: Knowledge and updated informtaion wins rather tha…	DA201: Quality decision making DA202: external evidence of guidelines, books, research DA203: External evidence of guidelines, books, research DA204: Residents renewing knowledge by reading DA205: Residents renewing knowledge by reading DA206: Residents renewing knowledge by reading DA207: Quality decision making DA208: Residents renewing knowledge by reading DA209: Quality decision making DA210:…
4. Does any conflict of interest occurs between you and your supervisor regarding decision-making? If yes, how do you handle that?
Is there anything you wanted to discuss that I missed or did not cover? Did you want to add anything else to any of your responses?”

## Sheet: Sheet2
Participant DH
InterviewQuestions	Initial Code	Initial Theme	Subtheme
Q I
i. Do you make decisions in your departmental setting?	DH1: Residents make decisions	DH1: Decision making by residents	DH1:Collective decision making
ii. What type of decisions do you make? Please elaborate.	DH2: First, patient in OPD is admitted, then plan B is examination (issue) of patient and follow up after two months DH3:Decision plan (normal delivery, induction or ceserian) for the patients coming in emergency is also made DH4: Patient condition tells the decision making and how to proceed DH5: No abrupt decision making for the patient	DH2: Patient admission, examination, and follow up DH3: decision regarding mode of delivery for patients in emergency DH4: Patient's examination informs the decision making DH5: Non-abrupt decision making	DH2: Prognosis assessment DH3: Critical case management DH4: Critical case management DH5:Decision making quality
iii. Do you face complex tasks in your departmental setting?	DH6: Complex patients come in gynae	DH6: Complex patients in gynae	DH6: nature nd severity of case
iv. What do you mean by task complexity in your departmental setting?	DH7: Emergencies come in the labor room, eclampsia with fits DH8: Biggest emergency in gynae is management of eclampsia, pre eclampsia with fitz DH9: Managemnt of complex cases of placenta previa abruption with bleeding in shock DH10: Cases of ruptured uterus from periphery come DH11: Three people at one stage in labor room for dealing with emergnecy sitaution DH12: Every one comes when call for …	DH7: Emergencies, eclampsia with fits in labor room DH8: Biggest emergency is of eclampsia and preeclampsia with fits DH9: Management of complex cases of placenta previa with bleeding DH10: Case of ruptured uterus DH11: staff on duty (at bed side) for management of emergency patients DH12: Staff comes with call for emergency DH13: Division of tasks in emergency DH14: Critical cases in gynae are e…	DH7: Nature and severity of Case DH8: Nature and severity of Case DH9: Critical case management DH10: Critical case management DH11: Critical Case management DH12: Critical Case management DH13: Critical case management DH14: Nature and Severity of Case DH15: Nature and Severity of case DH16: Critical Case management
v. Do the five years of MBBS curriculum involve teaching decision-making of complex tasks?	DH17: Decision making in community medicine but we did not give attention	DH17: Learning of D.M in Community medicine in MBBS while students not give attention	DH17: Learning in MBBS
vi. Probe: As a resident, are you taught decision-making about complex tasks? Please elaborate.	DH18: Everyting is taught in teaching rounds DH19: maximum learning is from seniors who teach all these things DH20: Consultants during rounds help in making theory strong and teach elective essays DH21: Maximum learning from seniors, 3rd and 4th year residents	DH18: Teaching in rounds DH19: Maximum learning from seniors DH20: consultants teach theory and elective essays DH21: Learning from seniors of 3rd and 4th year	DH18: Teaching in Residency DH19: Learning in Residency DH20: Teaching in Residency (consultants) DH21: Learning in Residency
Q II
i. Do you face uncertain situations in your departmental settings?	DH22: Uncertain situations faced by residents	DH22: Uncertainty faced by residents	DH22: uncertainty in gynae
ii. Do you make decisions in an uncertain situation?	DH23: Decisions are made by residents in uncertain situations	DH23: Decision making by residents in uncertain situations	DH23: Uncertainty in gynae/Collective D.M
iii. How do you perceive decision-making under uncertain situations?	DH24: Fetal hearts very important in gynae DH25: 15 minutes monitoring after induction of patient DH26: Fetal hearts deterioration makes residents conscious and immediate shifting of patient in OT DH27: fetal hearts deterioration means baby getting compromised DH28: Patients of abruption (of uterus) with heavy bleeding also shifts for ceserian.	DH24: Fetal hearts are important (fetal distress) DH25: monitoring for 15 minutes after induction DH26: fetal heart deterioration and shifting to OT DH27: fetal heart deterioration is fetal distress (baby's getting compromised) DH28: Abruption of uterus with heavy bleeding	DH24: Nature and severity of case DH25: Non critical case management DH26: Critical case management DH27: Nature and severity of case DH28: Nature and severity of case
iv. How do you perceive decision-making under stress?	DH29: (Stress) for badge senior if there is high risk patient DH30: Separate high risk chamber where high risk patients are kept DH31: 15 hourly monitoring of high risk patients is conducted DH32: Most important is labor or emergency room where HOD and DMO keep an eye on high risk patients DH33: Management of the patient even with slight deterioration as major focus is on high risk patients DH34:…	DH29: badge senior in stress for high risk patient DH30: Separate high risk chamber for critical patients DH31: Monitoring of high risk patients DH32: In labor room or emergency, HOD and DMO manage patients by intimate care (keep eye on high risk patients) DH33: managemnet of high risk patients DH34: High risk patients placed in specific chamber so that may not get neglected DH35: Patient getting…	DH29: Individual differences in stress DH30: Critical case management DH31; Critical case management DH32: Critical case management DH33: Critical case management DH34: Critical case management DH35: Individual differences in stress (patient's deterioraton) DH36: Work Perspectives
v. Do you have any support system to use in decision-making under uncertain situations?	DH37: stress till the patient is not fine DH38: The moment patient gets fine, widely stable, doctors get okay DH39: Gynae department has stressful environment DH40: Only teamwork and with teamwork, doctors stress lessens DH41: Stress becomes divided among residents DH42: Seniors of third and fouth year watch and if any thing is missed by one, is taken into noticed by other	DH37: Stress till patient does not get well DH38: Doctors relief when patient getting well and stable DH39: Stressful environment of gynae dept. DH40: Teamwork helps in lessening stress DH41: stress divided among team DH42: Seniors keep watching and things missed by one memeber is noticed by other (Teamwork)	DH37: Individual differences in stress DH38: Individual differences in stress DH39: Gynae as a field DH40: Stress management DH41: Stress management DH42: Seniors as support
Probe:
a. Can you give an example of a computer-based support system that you have used in your departmental setting?	DH43: In emergency room scan and CTG machine is available DH44: Back seniors scan help in noticing the things juniors missed DH45: CTG is essential 15 minutes before patient shifting in OT DH46: CTG scan has a productive role for any issue, a human error or issue in fetal hearts DH47: Gynae has an IT department and there is so much issue of blood as too many anemic patients DH48: Arrangemnt of bl…	DH43: Scan and CTG machines availability in emergency DH44: back seniors help in noticing things juniors missed DH45: usage of CTG before patient shifting in OT DH46: usage of CTG in assessing fetal hearts DH47: Issue of blood for anemic patients in gynae Dh48: Arrangement of blood through blood bank	DH43: machinery/Technology as support DH44: Seniors as support DH45: machinery/Technology as support DH46: Machinery/technology as support DH47: Nature and severity of case DH48: Multidisciplinary approach
b. What are the specific features of that support system?	DH49: Most importanyt thing to see is in the evening and night is fetal hearts DH50: Morning scan is about whole details from doppler to all details of baby DH51: Amount of liquor, AFI, fetal hearts, placenta position is seen in the machine	DH49: Fetal hearts are most important DH50: detailed scan of fetal well being DH51: specific features of machines (AFi, fetal hearts, placenta etc.)	DH49: Nature and severity of case DH50: Machinery/Technology as support DH51: Machinery/Technology as support
c. How do you perceive the support system in terms of usage and misusage?	DH52: Scan gives wrong readings only if it is disturbed by anyone DH53: Clinical assesment of patients helps in recognition of any wrong reading through scan DH54: Doctors make adjustment from someone in the settings of scan machine if it gives wrong readings DH55: (No misuse) because of inexperienced doctor as it is teaching hospital where seniors teach the juniors DH56: No task given independen…	DH52: Scan gives faulty reading because of human error DH53: Clinical assessment helps in ruling out scans faulty reading/ validate the scan's reading Dh54: machines can be adjusted if gives error DH55: No misuage of machines as senior residents teach juniors in teaching hospitals DH56: Non independent task handling in first year of residency rather teaching side by side	DH52: Machinery/Technology as support DH53: machinery/Technology as support DH54: machinery/technology as support DH55: seniors as support DH56: seniors as support
Q III
i. Do you make decisions under time pressure?	DH57: Residents make decisions under time pressure	DH57: Decision making under time pressure	DH57: Decision making under time pressure
ii. What type of tasks involves time pressure?	DH58: Decision of Eclampsia has to be taken in short time DH59: Patient comes in fits with eclampsia DH60: No trial of normal delievry is given to eclampsia patient DH61: 90% fitz controlled if ceserian done on time of eclampsia patient DH62: (Ceserian not done on time) for eclampsia results in compromised mother and baby separately	DH58: Timely decision for eclampsia DH59: Eclampsia patient with fits DH60: No trial given for eclampsia DH61: Fits controlled if decision taken timely DH62: Non-timely decision result in compromised baby and mother	DH58: decision making under time pressure DH59: nature and severity of case DH60: nature and severity of case DH61: decision making under time pressure DH62: Consequences of decision making
iii. How do you perceive decision-making under time pressure?	DH63: The protocol of eclampsia is immediate discussion with onfloor seniors DH64: Immediate decision of previa, eclampsia DH65: Shift patient (eclampsia) to OT and inform madam DH66: No wait in eclampsia of doing what	DH63: Immediate discussion with onfloor seniors for eclampsia management DH64: Timely decision of previa, eclampsia DH65: Eclampsia patient shifting to OT and informing senior DH66: Eclampsia patient cant be left on wait	DH63: Critical case management DH64: Decision making under time pressure DH65: Critical case management DH66: decision making under time pressure
Q IV
i. Do you think any factors related to the hospital create any stress in decision-making? If yes, how?	DH67: Staff show laziness DH68: Less no of staff (four) in labor room for shifting and taking the patient with IV lines DH69: If simultaneously, 2 or 3 emergencies come then management become difficult DH70: Doctors do IV labs and manage severe hypertension themselves DH71: Fluids transfusion, patient shifting to beds done by doctors themselves DH72: Staff (khalien) go to sleep and make doctors t…	DH67: Staff laziness DH68: lack of adequate staff for patient shifting DH69: Patient management becomes difficult if simultaneously patients comes (because of non avialbility of staff) DH70: Doctors managing critical patients themselves DH71: tasks of staff done by doctors (patient shifting, fluid transfusion) DH72: Staff sleeping and doctors working	DH67: Staff support versus non cooperation DH68: Staff support versus non cooperation DH69: Hospital related constraint DH70: Critical case management DH71: Hospital related constarint DH72: Staff support versus non cooperation
ii. How does hospital culture influence decision-making?	DH73: Patients categorization on the basis of risk (high risk entertained first and then the low risk) DH74: Nothing special that any patient is given preference DH75: Patients coming from Periphery are entertained first as they had visited other places and are at high risk	DH73: patient categorization based on risk factors DH74: Patients given preference on the basis of risk DH75: Peripheral area patients given preference (as coming after being referred/high risk)	DH73: System of triage DH74: System of triage DH75: System of triage
iii. Do you face hospital-related constraints in your departmental settings?	DH76: No refereal from tertiary care hospital, from gynae DH77: No issue of beds, 100 plus beds per unit in tertiary care DH78: Every patient got entertained DH79:Only emergency pateints entertained in emergency room DH80: OPD patients managed in morning OPD and sent to home DH81: Only emergencies, deliveries, or any complicated cases are entertained in emergency room	DH76: Tertiary care cannot refer patients DH77: beds are adequate in tertiary care DH78: Every patient got chance for check up DH79: Emergency patients checked in emergency room DH80: OPD patients check up in morning DH81: Emergency deliveries and complicated patients handled in emergnecy room	DH76: Hospital related considerations DH77: (Emergency)Services at tertiary care DH78: Services at tertiary care DH79: Emergency services at tertiary care DH80: Non critical case management DH81: Emergency services at tertiary care
iv. 999How do you perceive decision-making under hospital constraints?
Q V
i. Do you face any pressure from the people in your social surroundings when you make decisions?	DH82: Little pressure from attendants	DH82: Little pressure of attendants	DH82: attitude of attendants
ii. Do you face pressure from the patient or patient's family while decision-making? Please elaborate.	DH83: Attendants making nosie to check their patient first and not understanding which patient needs to be checked first DH84: Some issues and fights occur and attendants make noise DH85: Doctors ask the security to educe the attenants and let the patients remain inside DH86: 6 to 7 times counseling of attendants and consent taking that they donot want ceserian DH87: Once consent taken with signa…	DH83: Attendants making nosie for giving preference(for check up) to their patient DH84: Attendants fight and making nosie DH85: doctors educing the attendants from security (because of their noise) DH86: Multiple times counseling of attendants and consent taking if not want ceserian DH87: No burden on doctors after Consent taken with sign. DH88: In case of mishap, patients themselves are respons…	DH83: Attitude of attendants DH84: Attitude of attendants DH85: attitude of attendants DH86: Counseling of attendants DH87: Consent taking from attendants/patients DH88: Consent taking from patients/Attendants
iii. Do you face pressure from the supervisor while decision-making? Please elaborate.	DH89: Supervisor's main concern is good documentation and does not scold on anything DH90:Supervisor emphasize on improvement of skills and surgical notes DH91: Supervisor scolds on surgical notes and documentation DH92: Supervisor gets angry on juniors who miss the documentation although they do everything (induction etc.) DH93: Supervisor emphasize on proper documentation, if something (mishap)…	DH89: Supervisor's concern is good documentation DH90: Supervisor emphasis on improvement of skills DH91: Supervisor scolding on notes and documentation DH92: Supervisor getting angry on juniors for missing documentation DH93: Supervisor emphasis on proper documentation DH94: Suprervisor having no issue on presentations DH95: Supervisor issue on leave	DH89: Seniors supervision (Supervisor) DH90: Seniors supervision DH91: Seniors supervision DH92: Senior supervision DH93: Seniors supervision DH94: Seniors supervision DH95: Seniors supervision
iv. Does any conflict of interest occur between you and your supervisor regarding decision-making? If yes, how do you handle that?	DH96: No conflict with supervisor, its out of question DH97: Supervisor has to be listened, live or die, she must be obeyed DH98: In gynae, only YES option, and no option for NO DH99: (Residents) have to say Yes to supervisor and seniors DH100: (Residents) have to do the (task said by supervisor) even if they dont want	DH96: No conflict with supervisor DH97: Supervisor has to be obeyed DH98: Only Yes option, cannot say No DH99: Residents can only say Yes DH100: Residents have to do the task asked by the supervisor	DH96: Seniors authority DH97: Seniors authority DH98: Seniors authority DH99: Seniors authority DH100: Seniors auuthority

## Sheet: Sheet3
(Participant DJ)
Interview qs	Initial Code	Initial Theme	Subtheme
Q I
i. Do you make decisions in your departmental setting?	DJ: Residents take decisions	DJ1: Residents take decisions	DJ1: Collective decision making
ii. What type of decisions do you make? Please elaborate. Probe: What if the supervisor is not available?	DJ2:Residents analyze, examine, and inform findings to the seniors DJ3: (4thyear) Residents as first-on-floor seniors DJ4: Residents tell their immediate senior (SR) about emergency that comes who resides near the hospital DJ5:Residents see ectopic pregnancy,normal labor, and fine labor progression DJ6: Residents see if something not available but supervisor takes decision DJ7: Seniors are only i…	DJ2: Residents analyze, and examine and inform the seniors DJ3: 4th year residents are seniors onfloor DJ4: Residents informing the immediate seniors about emergency (decision making in chain) DJ5: residents examination of normal labor and ectopic pregnancy DJ6: Residents see for non available things but supervisor takes decision DJ7: Seniors available in morning but not in the evening and night …	DJ2: collective decision making DJ3: Seniors supervision DJ4: Collective decision making DJ5: Non Critical case management DJ6: Seniors supervision DJ7: Seniors as support DJ8: Individual decision making DJ9: Individual decision making
iii. Do you face complex tasks in your departmental setting?	DJ10: Case of Ectopic pregnancy, bilateral ectopic in which tube was ruptured from one side and ectopic from other side DJ11:Tubal ectopic is a rare case because bilateral does not exist normally DJ12: Tears extension to third and fourth-degree is too bad DJ13: Vaginal tears are too bad if forceps used in the delivery DJ14: Got tired of Vaginal tears stitching because of narrow space	DJ10: Complicated cases (bilateral ectopic pregnancy, ruptured tubes) DJ11: rare case of bilateral tubal DJ12: Tear extension to thrid degree (complicated case) DJ13: Vaginal tears	DJ10: Nature and severity of case DJ11: Nature and severity of case DJ12: nature and severity of case DJ13: nature nad severity of case DJ14: nature and severity of case
iv. What do you mean by task complexity in your departmental setting?	D15:Forceps delivery, tears, continuous bleeding, and narrow space is a bit difficult task DJ16: Rest (tasks) is fine yet, ceserian is also fine DJ17: Tear stitching is exhausting	DJ15: Tears, continuous bleeding, narrow space (difficult tasks) DJ16: Ceserian is non complicated DJ17: Tear stitching (com plicated)	DJ15: Nature and severity of case DJ16: Non complicated case management DJ17: Complicated case management
v. Do the five years of MBBS curriculum involve teaching decision-making of complex tasks?	DJ18: No (teaching of decision-making) in MBBS DJ19: Monthly duty allocation in different departments in some hospitals DJ20: Duty allocation in third year in some hospitals DJ21: Duty allocation in every hospital and college but no decision making DJ22: Only observership in hospitals	DJ18: Non teaching (decision making) MBBS DJ19: Monthly duty in hospitals during MBBS DJ20: Duty allocation in third year of MBBS DJ21: Duty allocation during MBBS but no teaching of decision making involved DJ22: MBBS involves only observation	DJ18: Teaching versus learning in MBBS DJ19: Teaching vs. learning in MBBS DJ20: Teaching vs.learning in MBBS DJ21: Teaching versus learning in MBBS DJ21: Teaching vs. learning in MBBS
vi. Probe: As a resident, are you taught decision-making about complex tasks? Please elaborate.	DJ22: Someone assists in ceserian and takes residents step by step DJ23: Residents assist their seniors from first day of training and keep on assisting for a longer time DJ24: After long time (of training), residents are able to do anything independently DJ25: Observing the seniors in first year of residency DJ: Observing seniors how they do caesarian but now do independently DJ26: calling senio…	DJ22: Assisting in ceserian step by step DJ23: Residents assisting seniors DJ24: Residents doing indepentent tasks after long experience DJ25: Learning by observing in residency	DJ22: Teaching vs. learning in residency DJ23: teaching vs. learning in residency DJ24: Teaching vs.learning in Residency DJ25: Teaching vs. learning in Residency
Q II
Do you face uncertain situations in your departmental settings?	DJ26: Only two maternal deaths in 4 years DJ27:Patient death after delivery as she got sinusitis DJ28: Thanks God less number of mortalities in gynae DJ29:Maternal death is bit traumatic DJ30: Immediately call for emergency help and seniors assistance DJ31: Along with immediate call for help, residents' resuscitate the patient's DJ32: Any senior, people from anesthesia, and medicine come for pati…	DJ26: less no. of casualities in gynae DJ27: patient death with sinusitus DJ28: Less mortalities in gynae DJ29: maternal death is traumatic DJ30: Immediate help for emergency and seniors assistance DJ31: Immediate call for help and residents resusitate (teamwork) DJ32: Seniors, anesthesia, medicine come for help DJ33: Immediate patient transference to vent DJ34: multidisciplinary care DJ35: Morta…	DJ26: casualities vs. wellness in gynae DJ27: casualities vs. wellness in gynae DJ28: casulaities vs. wellness in gynae DJ29: causlaities vs. wellness in gynae DJ30: Seniors as support DJ31: critical case management (teamwork) DJ32: Multidisciplinary approach DJ33: Critical case management DJ34: multidisciplinary approach DJ35: casualities vs. wellness in gynae DJ36: Multidisciplinary approach DJ…
ii. Do you make decisions in an uncertain situation?	DJ40: residents make decisions in uncertain situations	DJ40: Residents making decisions in uncertainty	DJ40: Uncertainty in gynae
iii. How do you perceive decision-making under uncertain situations?	DJ41: Terrified on seeing mortality for the first time DJ42: Adjustment with time and taking things normal DJ43:Attendants misbehavior is felt on part of attendants	DJ41: Resident scared when saw mortality first time DJ42: Residents adjust with time (taking casualities, things normal) DJ43: Attendants misbehaviors with residents	DJ41: Casualities vs. Wellness in gynae DJ42: Casualities vs. Wellness in gynae DJ43: Attitude of attendants
iv. How do you perceive decision-making under stress?	DJ44: It is fine till now(no stress) DJ45: Complex cases are on the elective list in gynae DJ46: Emergency management by residents themselves DJ47:Now situation is not like what happens in the start DJ48: Residents got tension (in the starting years)	DJ44: Fine till now DJ45: Complex cases on elective list DJ46: Emergency management by residents DJ47: With time, things get better DJ48: Residents tense in the starting years of residency	DJ44: Gynae as a field DJ45: Non critical case management DJ46: Critical case management DJ47: Stress management DJ48: Workplace stress
v. Do you have any support system to use in decision-making under uncertain situations?	DJ49: SR and seniors as support system in uncertain situations	DJ49: Seniors as support system	DJ49: Seniors as support
vi. What types of support systems do you have in your departmental setting that help in decision-making? Elaborate Is she support?	DJ50: Patient with heavy bleeding, low lying placenta comes that cannot get cure and remains life threatening DJ51: Call SR who are at home but on duty 24 hours DJ52: SR comes immediately from home in case of emergency DJ53: Different (rank wise seniority) in hospital, (SR, consultant, registrar and medical officer) DJ54: (SR) reaches as patient is shifted DJ55: SR is a support	DJ50: Complicated cases (low lying placenta, heavy bleeding) come that remain life threatening DJ51: call for seniors help (SR) DJ52: SR comes immediately DJ53: Rank wise seniority (decision process in chain, call for help) DJ54: SR reach with patient shifting DJ55: SR as support	DJ50: nature and severity of case DJ51: Seniors as support DJ52: Seniors as support DJ53: Seniors as support DJ54: Seniors as support DJ55: Seniors as support
Probe:
a. Can you give an example of a computer-based support system that you have used in your departmental setting?	DJ56: No computer based support system in our hospital	DJ56: Non computer support	DJ56: Non- Machinery/Technology support
b. No, computer based system, any technology that you use? Don’t you have ultrasounds machines??Are they not support system? Then how do you know about ectopicpregannacy?	DJ57: Ultrasound record does not get into automatic feed unlike some hospitals where patient’s history comes by entering MR number DJ58: Everything is hand written in govt. hospitals DJ59: Patient comes with scan of ectopic pregnancy DJ60: Patients history and examination without scan cannot be done because ectopic is of different types DJ61:Patient overdue LMP, positive UPT, pain, bleeding, and …	DJ57: Ultrasound record does not save in automatic feed unlime some hospitals DJ58: everything handwritten in govt. hospitals DJ59: patients with ectopic scan DJ60: Patient's examination cannot be done because ectopic has different types DJ61: patient UPT, bleeding, and spotting has different causes so machines have to be used DJ62: Final diagnosis made through scan	DJ57: Differences between Govt and Private DJ58: Differences in govt. and private DJ59: Machinery/Technology as support DJ60: machinery/technology as support DJ61: Machinery/Technology as support DJ62: Machinery/Technology as support
c. How do you perceive the support system in terms of usage and misusage?	DJ63:Usage and parameters of machine becomes better with experience DJ64: Only observation for the first time, not opening the patient to me DJ65: Main scan by a radiologist on whom final decision will be made DJ66: Ultrasound machine in the labor room for cardiac activity of patient with IVF fetal movement DJ67: Confirmation of fetal cardiac activity with IVF through radiologist's scan DJ68: Ane…	DJ63: With experience usage becomes better DJ64: First time only observe the patient (learning by observing) DJ65: Radiologist do the final scan (for decision) DJ66: Ultrasound for cardiac activity of IVF baby DJ67: Confirmation of fetal activity through radiologist scan DJ68: Anesthetist also support	DJ63: Machinery/Technology as support DJ64: Learning vs. teaching in Residency DJ65: Multidiciplinary approach DJ66: Machinery/Technology as support DJ67: Multididciplinary ap;proach DJ68:Multidiciplinary approach
Q III
i. Do you make decisions under time pressure?	DJ69: Residents go step by step if a patient during caesarian is bleeding heavily DJ70:Residents immediate(emergency) task is conservation of the uterus DJ71: Non-Immediate conservation of uterus results in patient deterioration within minutes DJ72: Immediate decision making is must DJ73: Trainees do not take decision for hysterectomy DJ74: Consultants and SR take decisions on hysterectomy DJ75: …	DJ69: Steps of management for heavily bleeding patient DJ70: Immediate task is conserving the uterus DJ71: Non immediate task involves patient's deterioration DJ72: Immediate decision is must DJ73: Hysterectomy decision is not taken by residents (rather consultants) DJ74: Consultants and SR decision taking DJ75: Residents providing clamp for heavy bleeding patient	DJ69: Critical case management DJ70: Critical task management DJ71: Decision making under time pressure DJ72:Decision making under time pressure DJ73: individual decision making DJ74: Individual decision making (SR or consultants) DJ75: Critical task management
ii. What type of tasks involves time pressure?	DJ76: Cord prolapse of any baby after ARM DJ77: Baby cord prolapse out of the vagina DJ78: Baby death due to contraction of cord and lack of supply DJ79: Patient shifting after the examination of baby's heart (in cord prolapse) DJ80: Ceserain is must if hearts(of baby) deteriorate DJ81: When baby got delivered, it becomes dead sometime DJ82: Some saturations like PPH (hemorrhage) is related to mo…	DJ76: Cord prolapse case DJ77: Cord prolapse case DJ78: baby death of cord proplase DJ79: patient shifting after fetal distress DJ80: Ceserian is compulsory in fetal distress DJ81: baby dead at delievery sometimes DJ82: hemorrahage related to mother and cord prolapse with baby	DJ76: Nature and severity of case DJ77: nature and severity of case DJ78: nature and severity of case DJ79: Critical case management DJ80: nature and severity of case DJ81: Critical case managemnet DJ82: Critical case management
iii. How do you perceive decision-making under time pressure?	DJ83: Non-labor patient is not a tension DJ84: Timely case handling required in heavy bleeding, cord prolapse, meconium, and poor CTG DJ85: Wait by observing patient with normal labor DJ86: Patient having caesarian earlier and now in elective caesarian is not a tension	DJ83: Non labor patient is normal case DJ84: Timely case handling cases DJ85: Normal labor patient DJ86: Elective ceserian case	DJ83: Non critical case management DJ84: Decision making under time pressure DJ85: Non critical case managemnet DJ86: Non critical case management
Q IV
i. Do you think any factors related to the hospital create any stress in decision-making? If yes, how?	DJ87: Difficulty in absence of anything DJ88:Ultrasound machine deterioration in labor room DJ89: Old machine gave blur image DJ90: Ease due to new ultrasound machine DJ91: Residents do not understand when the machine was deteriorated DJ92: Pressure comes on patient as they are asked to do scans from outside DJ93: Such things (scans from outside)happen in govt. hospitals	DJ87: Difficulty if anything is absent DJ88: deterioration of ultrasound machine DJ89: Blur image by US machine DJ90: new ultrasound machine gave ease DJ91: difficulty faced by residents with old ultrasound machine DJ92: Patients scan from outside in case of absence of machine DJ93: Scan from outside, non availability of machines in govt. hospitals	DJ87: Hospital related constarint DJ88: hospital; related constraint DJ89: hospital constraint DJ90: machinery/Technology as support DJ91: Hospital constraint DJ92: Hospital constraint DJ93: Difference between govt. and private hospitals
ii. How does hospital culture influence decision-making?	DJ94:All patients get examined in Punjab hospitals DJ95:(Polyclinic) has its own internal policies that patients of Islamabad are given preference DJ96: No reasoning given for preference but may be because of federal area DJ97: Patients facing issues not liked by residents D98: Residents have nothing to do with the internal policies of hospital DJ99: (Federal patients preference) occurs but resid…	DJ94: All Patients examination in tertiary care DJ95: Islamabad patients given preference DJ96: No reasoning for preference DJ97: patients facing issues DJ98: No role of residents with hospital's internal policies DJ99: No role of residents in giving preference to patients	DJ94: Services at tertiary care DJ95: Biasness in patient examination DJ96: Biasness in patent examination DJ97: Biasness in patient examination DJ98: Biasness in patient examination DJ99: Biasness in patient examination
iii. Do you face hospital-related constraints in your departmental settings?	DJ100: Residents face hospital related constraints	DJ100: Residents face hospital constraints	DJ100: Hospital related constraints
iv. 999How do you perceive decision-making under hospital constraints?	DJ101:Staff absent from duty , sitting at home and takes time in coming DJ102: Anesthetist late arrival on duty night (call) DJ103: Issues happen rarely(like late arrival)and rest is fine DJ104: Overall, patient does not get compromised DJ105: Residents kept on waiting but only once it happened DJ106: Anesthetist late arrival resulted in stillbirth of child DJ107: Attendants are innocent at some …	DJ101: Staff not on duty DJ102: Anesthetist late arrival on duty (negligence of anesthetist) DJ103: Issues are rare DJ104: Non compromised patient care DJ105: Negligence of doctor happened once (residents waited for anesthetist) DJ106: Anesthetist arrived late and baby's still birth DJ107: Innocent attendants and negligence of doctors DJ108: Non compliant by attendants DJ109: anesthetist late arr…	DJ101: Staff support vs. non cooperation DJ102: Negligence of doctors DJ103: Negilgence of doctors (rare) DJ104: Services at tertiary care DJ105: negligence of doctors DJ106: negligence of doctors DJ107: Negligence of doctors DJ108: Attitude of attendants DJ109: negligence of doctors DJ110: negligence of doctors DJ111: Negligence of doctors
Q V
i. Do you face any pressure from the people in your social surroundings when you make decisions?	DJ112: Residents face pressure from people in surroundings	DJ112: Residents face people's ptressure	DJ112: Social pressure (attendants/ hospital)
ii. Do you face pressure from the patient or patient's family while decision-making? Please elaborate.	DJ113: Attendants do not agree on some things, rest is fine DJ114: Attendants do not agree on induction for a patient with heavy bleeding DJ115: Attendant show agreement on counseling DJ116:Attendant's lack of knowledge and have the misconception that induction will put the patient on ceserian DJ117:Attendant's misbehave although residents going fine with patient DJ118: (Patients related matters)…	DJ113: Attendants not agreeing on some things DJ114: Attendants not agreeing on patient induction with heavy bleeding DJ115: Counseling of attendants DJ116: Misconception among ayttemdants regarding induction DJ117: Attendants misbehavior DJ118: Patients regarding matters belong to Allah DJ119: patients inquiries from doctors DJ120: Patients inquiries from doctors DJ121: ceserian as better option…	DJ113: Attitude of attendants DJ114: Attitude of attendants DJ115: Counseling of attendants DJ116: observance of essential religious/cultural obligations DJ117: attitude of attendants DJ118: Observance of essential religious/cultural obligations DJ119: Attitude of attendants DJ120: Attitude of attendants DJ121: Critical case managemnet DJ122: Attitude of attendants DJ123: Counseling of attendants
iii. Do you face pressure from the supervisor while decision-making? Please elaborate.	DJ124: Face pressure from supervisor many times DJ125: Too late caesarian of triplet pregnancy in 37/38 week by supervisor DJ126: Supervisor did not do caesarian in 35 weeks which is preterm but fine for triplet pregnancy DJ127: Risk of unexpected IUD in prolonged triplet pregnancy DJ128: triplet pregnancy prolonged till 37 weeks DJ129: Triplet babies were fine but tension among residents that wh…	DJ124: Pressure from supervisor DJ125: Late ceserian in triplets pregnancy DJ126: Supervisor's late ceserian in triplets (risk taking) DJ127: Risk of Unexpected IUD baby DJ128: triplet pregnancy case prolonged DJ129: Stress among residents in prolonged triplet pregnancy case DJ130: discomfort for patient in triplets preganncy DJ131: residents agree to supervisor in any case DJ132: residents have …	DJ124: seniors supervision (pressure) DJ125: Individual decision making (late ceserian of triplets) DJ126: Individual decision making DJ127: Critical case management DJ128: Individual decision making DJ129: Individual decision making DJ130: critical case management DJ131: Seniors supervision DJ132: seniors supervision
iv. Does any conflict of interest occur between you and your supervisor regarding decision-making? If yes, how do you handle that?	DJ133: Supervisor rarely agrees to residents DJ134:Supervisor's assertions have to be agreed while taking rounds in the general ward DJ135: Supervisor's remember and advice not to alter her patient's treatment (mode) DJ1136: Residents decide in their way about other patients that come DJ137: Residents emergency case handling in their way after 2:00 pm when everyone leaves	DJ133: supervisor rarely agrees with residents (follows herself) DJ134: Agreement on supervisor's assertions during rounds DJ135: Supervisor's command to obey (remembers her patient treatment mode) DJ136: residents decision about other patients (after OPD hours) DJ137: residents emergnecy case handling in absence of seniors	DJ133: Individual decision making/ seniors authority DJ134: Seniors supervision/authority DJ135: Seniors supervision/authority DJ136: Collective Decision making DJ137: Collective decision making (residents own way)

## Sheet: Sheet4
(Participant SD)
Interview qs	Initial Code	Initial Theme	Subtheme	Major Theme
Q I
i. Do you make decisions in your departmental setting?	SD1: In one day, whereever PG's are they are team of 8-9 people SD2: Team involves PG 4th year, SRs, house officers and these 8 people know about the patient hence teamwork SD3: Contact team of 8 people in 24 hours irresepective of the floors they are SD4: Consultant on call that day so team of 8-9 know what is going (management) with this patient SD5: (in gynae)Team work not an individual call	SD1:PG's work in team DD2: team includes PG 4th year, HO's and SRs who know about patient's prognosis SD3: Contact with team within 24 hours SD4: team knows about patient, consuktant availble on call SD5: team work in gynae	SD1: Teamwork/collective decision making SD2: Collective decision making/ teamwork SD3: Collective decision making SD4: Collective decision making SD5: collective decision making	Decision making process
ii. What type of decisions do you make? Please elaborate. What if the supervisor is not available?	SD6: Decision making depends on the case SD7: For a complex case, 4th year trainees are always present on call SD8: Whichever department you work, there is a hierarchy, you (residents) have to inform SD9: Junior informs you, you will inform the senior and senior will take a call SD10: Basic level (tasks) can be manaegd bu you (junior residents) SD11: Inform the senior if everything is related to …	SD6: Decision making varies from case to case SD7: Complex case mangement with help of PG 4th year SD8: Decision making in a hierarchy/ chain process SD9: Junior informing the seniors about case SD10: Simple tasks managed by juniors or individual residents SD11: Discussion with seniors SD12: Discussion with seniors Sd13: Discussion with seniors SD14: Decision made by SR Sd15: Decision making by r…	SD6: work perspectives SD7: Critical case management SD8: Collective decision making SD9: Collective decision making SD10: Individual decision making/Non critical case management SD11; Multidisciplinary approach SD12: collective decision making SD13: Collective decision making SD14: Individual decision making Sd15: Collective decision making Sd16:Collective decision making Sd17: Individual decisi…	Decision making process
iii. Do you face complex tasks in your departmental setting?	SD18: Cases are complex and complicated depends (on situation)	SD18: Complex cases depend on situation	SD18: Critical case management
iv. What do you mean by task complexity in your departmental setting?	SD19: Non booked patient's baby passed meconium, hearts dipping, and all OTs were running SD20: Ceserian was necessary at that moment but can be (normally) delivered but baby's hearts were dipping SD21: Why too much effort (for normal) when baby's hearts were dipping SD22: All OTs were running and PG'swere were working onfloor SD23: Augmentation and delivery requires too much effort with the pati…	SD19: Non booked patient in critical case (fetal distress) SD20: Necessary ceserian because of fetal distress SD21: baby hearts dips hence ceserian SD22: Ots were busy (non availability) SD23: normal delivery and augmentation required time as patient was critical SD24: Busy OTs, residents working on floor Sd25: Augmenting resulted in saving the baby's life SD26: less time and residents working on…	SD19: Critical case management SD20: Critical case management SD21: Critical case management SD22: Hospital constraint Sd23: Critical case managemnet SD24: Hospital constraint SD25: Critical case management SD26: Critical case management Sd27: Critical case management Sd28: Critical case managemnet (in absence of facilities/ constraints) SD29: Hospital related considerations/ rules SD30: Comparis…	Emergency cases/ hospital related constraints
v. Do the five years of MBBS curriculum involve teaching decision-making of complex tasks?	SD31: Proper subject of Behavioral sciences in five years which has a paper also SD32: Behavioral sciences is not particular to any subject but overall SD33: After house job, field chosen for specialization SD34: In MBBS, it is not particulat how to do in gynae SD35: Study community medicine, behavior sciences and other subjects as part of curriculum SD36: Learning how to break the bad news to th…	SD31: Behavioral sciences in MBBS SD32: Behavioral sciences is overall subject not particular to one field SD33: Specialization field chosen after HO SD34: MBBS doesnot teach about gynae particularly SD35: MBBS learning involves different subjects Sd36: Learning to break bad news SD37: Behavioral sciences teaches overall not particularly gynae	SD31: Learning vs. Teaching in MBBS SD32: learning vs. Teaching in MBBS SD33: Learning vs. Teaching in Housejob Sd34: Learning vs. Teaching in MBBs SD35: Learning vs. Teaching in mBBS SD36: Learning vs. Teaching in MBBS SD37: Learning vs. Teaching in mBBS	Academic knowledge
vi. Probe: As a resident, are you taught decision-making about complex tasks? Please elaborate.	SD38: Residency is not related to specific decision making nor you need to learn SD39: Every situation is different so have to consult the supervisor about doing things SD40: Consultants guide to so this in such situation and residents learn SD41: In gynae, decision making is not hypothetical that in such a case you have to do this SD42: Inform seniors if not understand something SD43: Combine de…	Sd38: Residency doesnot involve particularly decision making or learning SD39: Situation differ for each case (dynamic environment) SD40: Consultants guidance SD41: non hypothetical decision making in gynae SD42:discussion with seniors SD43: Decision making and managemnet of patients SD44: Learning from good outcomes SD45: Learning from poor outcomes Sd46: Decision making and learning in a combin…	SD38: Learning vs. Teaching in Residency SD39: Learning vs. Teaching in Residency (dynamic environment) Sd40: Seniors as support SD41: learning vs. Teaching in Residency Sd42: Collective decision making SD43: Collective decision making SD44: Learning vs. teaching in resiudency SD45: Learning vs. teaching in residency SD46: Collective decision making	Research Based knowledge
Q II
Do you face uncertain situations in your departmental settings?	SD47: Residents face uncertain situations	SD47: Uncertain situation in gynae	SD47: uncertainty in gynae
ii. Do you make decisions in an uncertain situation?	SD48: Residents make decisions in uncertain situations	SD48: Decision making under uncertainty	SD48: uncertainty in gynae
iii. How do you perceive decision-making under uncertain situations?	SD49: Patients history, examination and diagnosis is important SD50: Decision related to patient condition after coming to know what happened SD51: First patient management and stabilization in real way SD52: Non booked patient with fits and pregnancy, first stabilize then see, examine baby’s hearts SD53: Separate management for both cases either baby alive or dead SD54: Residents have to see and…	SD49; Patient's examination SD50: decision about patient after examination SD51: patient management and stabilization SD52: patient examination with fits SD53: separate management for alive or dead baby SD54: residents discussion with seniors about critical patients SD55: Informing the seniors SD56: Staff also included in team SD57: Informing seniors about cases SD58: saving baby within minutes S…	SD49: prognosis assessment SD50: Non critical case management SD51: Critical case management SD52: Critical case management SD53: Critical case management SD54: Collective decision making SD55: Collective decision making SD56: Collective decision making Sd57: Collective decision making SD58: decision making under time pressure SD59: Learning vs. teaching in residency	Emergency cases/ hospital related constraints Decision making process/ individual and collective decision making
iv. How do you perceive decision-making under stress?	SD60: Gynae is overall 24 hours stressful SD61: Even if uncertain situation is not there, you have non booked alive mother SD62: Delivery of booked patient coming for the 9 months, having no problem is stressful as she needs alive baby SD63: Gynae is more stressful as it is not related to disease SD64: In neurology or others, diseased patient come who know injury is on brain, so outcome will not …	SD60: Stress in gynae SD61: Non booked patient is also important (alive mother) Sd62: Booked patient delivery is also stressful SD63: Gynae is stressful field SD64: Other dept. have diseased patients Sd65: counseling in gynae requires much time SD66: Patients conceptrs related to child birth SD67: Non booked patient handling SD68: Non booked patient handling is easy SD69: Healthy patient as more …	SD60: Workplace stress Sd61: Workplace stress/ work perspectives Sd62: Workplace stress SD63: Workplace stress Sd64: workplace stress SD65:Workplace stress Sd66: Observance of essential religious/cultural practices SD67: Critical case managment SD68: Non critical case managemnet (non booked) SD69: workplace stress SD70: Work perspectives SD71: Work perspectives/workplace stress SD72: Attitude of …	Individual decision making
v. Do you have any support system to use in decision-making under uncertain situations?	SD74: Working in gynae is like you are family SD75: In overall call, in hospital, seniors have to be informed SD76: If decision is taken without informing and become fine then good SD77: If decision is taken without informing and goes wrong then all come to you (residents). SD78: One life and resident has not informed the whole department SD79: Informed consent is there then why not informed the …	SD74: Teamwork SD75: seniors have to be infomed about patient condition Sd76: decision making without informing seniors is risky Sd77: Inquiry of decision making in case of wrong outcoms SD78: residents not informing the department members is risky Sd79: Inquiry of decision making Sd80: Involve seniors in critical case SD81: Inquiry of decision	SD75: team work/work perspectives/ collective decision making SD76: Collective decision making SD77: Liability of decision making Sd78: liability of decision making SD79: Liability of decision making Sd80: Collective decision making SD81: Liability of decision making	Interdisciplinary team decision making
vi. What types of support systems do you have in your departmental setting that help in decision-making? Elaborate	SD82: There is no house out of family SD83: Support to bear the stress of gynae is not from the department rather from the the family despite married or unmarried SD84: You can do in gynae, especially related to gynae, if you have good family system SD85: Only girls having passion can do gyane, not forcefully SD86: good family system and passion then you can be in gynae SD87: Girls with peer pres…	SD82: No relatives out of family Sd83: support is always from the department SD84: Good family system is required in gynae SD85: passion is necessary Sd86: passion and good family's support Sd87; stressors of gyane and peer pressure are predictors for leaving gynae SD88: Friends who left gynae because of pressures SD89: predictors for adjusting in gyane (good family, inlaws, husband) SD90: Stress…	SD82: family support (stress managmenet) SD83: family support SD84: family support Sd85: Stress management (passion, individual factor) SD86: Stress management (passion, family support) SD87: Workplace stress Sd88: workplace stress SD89: Stress management SD90: workplace stress	Emotional support/ workplace support
Probe:
a. Can you give an example of a computer-based support system that you have used in your departmental setting?	SD91: Computerized system and (clinical examination go parallel SD92: Residents are not doing all the time rather they (computer and clinical) are going parallel SD93: Residents can know from the assessment when doing gynae SD94: When patient is fully dilated, you do not have time to do scan or CTG SD95: Baby can be examined by hand that its movement is feeling SD96: Assessments are going paralle…	SD91: equal importance of com puter and clinical examination SD92: equal importance of computer and clinical examination Sd93: Clinical examination is meaningful Sd94: machinery usage is not meaningful when patient is fully dilated Sd95: Clinical examination of baby movement SD96: parallel usage of computer and clinical examination SD97: clinical examination becomes more meaningful SD98: Ultrasou…	SD91: Machinery/Technology as support (equal support of machinery/clinical examination) Sd92: equal support of Machinery and clinical examination SD93: Importance of Machinery/Technology vs. Clinical examination SD94: Importance of Machinery/Technology vs. Clinical examination Sd95: Importance of Machinery/Technology vs. Clinical examination SD96: Importance of Machinery/Technology vs. Clinical e…	Technological support/ support for clinical examination
What are the specific features of that system?	SD104 baby hearts, inhalation exhalation checked in CTG SD105: CTG works alot and there are 4 categories of CTG's on which decision is made SD106:CTG tells the basic issue whether normal delivery or ceserian and decision is made SD107: CTG is Tool in management SD108: On CTG we deide whether patient is normally delivered or wait, or go for ceserian SD109: CTG is the main tool on which we rely reg…	SD104: Importance/usage of CTG machine Sd105: CTG importance and types SD106: usage of CTG (basic issues tell) SD107: usage of CTG (tool) SD108: usage of CTG (patient delivery through normal or ceserian) SD109: usage of CTG	SD104: Importance of Machinery/Technology vs. Clinical examination SD105: Importance of Machinery/Technology vs. Clinical examination SD106: Importance of Machinery/Technology vs. Clinical examination Sd107:Importance of Machinery/Technology vs. Clinical examination SD108: Importance of Machinery/Technology vs. Clinical examination SD109:Importance of Machinery/Technology vs. Clinical examination	Technologial support/ support for clinical; examination
c. How do you perceive the support system in terms of usage and misusage?	SD110: Too much reliance on computer may lead to misuse but can be managed SD111: In gynae, from start, clinical is taught in basic steps, that (computer)comes at far level SD112: Advanced ultrasound has come now SD113: A doctor can know the clinical examination just by looking the patient’s status SD114: General physician during house job and then sub-specialty in gynae comes SD115: Due to techn…	SD110: Overreliance leads to misusage SD111: clinical examination learning from start Sd112: Machinery/latest technology came later SD113: patients physical status inform clinical examination SD114: gynae speciality comes later SD115: Importance of CTG Sd116: Decision about ceserian through machinery (CTG) SD117: time lapse becomes easy through machinery SD118: Time lapse when less no. of OTs pre…	SD110: Importance of Machinery/Technology vs. Clinical examination SD111: Learning vs. teaching in Residency SD112: Importance of Machinery/Technology vs. Clinical examination SD113: Importance of Machinery/Technology vs. Clinical examination Sd114: Learning in residency SD115: Importance of Machinery/Technology vs. Clinical examination Sd116: Importance of Machinery/Technology vs. Clinical exami…	Academic knowledge/Research based knowledge
Q III
i. Do you make decisions under time pressure?	SD127: Residents make decisions under time pressure	SD127: residents make decision under time pressure	SD127: Decision making under time pressure	Time pressure
ii. What type of tasks involves time pressure?	SD128: Too much workload in gynae SD129: Less no. of doctors SD130: Which one to deliver when you have two or three patients and one doctor SD131: Avaiability of one OT and there are three patients, among which two are waiting SD132: Whom to take inside OT when one has grade 3 meconium and other's CTG is coming faulty SD133: baby is important for everyone SD134: Prioritize booked and non booked p…	Sd128: Workload Sd129: lack of doctors SD130: (decision about) one doctor and three patients waiting for delivery SD131: one OT and multiple patients Sd132: Decision of ceserian as per the risk factor Sd133: baby life is importnat SD134: Prioritization of patients Sd135: Tool to decide for delivery regarding normal or ceserian	Sd128: Workplace stress Sd129: Hospital constraint Sd130: System of triage SD131; System of triage Sd132: system of triage Sd133: Work perspective Sd134: System of triage Sd135: Importance of Machinery/Technology vs. Clinical examination	Time pressure
iii. How do you perceive decision-making under time pressure? Then you go for entitled, booked patients first aand nonbooked second?	SD136: Non availability of staff and OT is time pressure SD137: Sometimes, only you are a single doctor checking patient with fits, one patient in delivery and one in CTG SD138: Doctor doing a lot in time management leaving one patient and going towards other SD139: Among three patients, the most important one to be handled first SD140: Technology (CTG, ultrasounds) aids in prioritizing patients …	SD136: Non availbility of staff and OT Sd137: Only doctors assessing critical patient with fits SD138: managing multiple patients in limited time Sd139: Patient with highest risk is assessed first (categorization) SD140: Usage of machinery in patient priority Sd141: stressful environment of gynae where senior residents are on call Sd142: Separate patient care system in private Sd143: Team work, s…	SD136: hospital constraints Sd137: hospital constraints SD138: Decision making under time pressure/hospital constraints Sd139: System of triage SD140: Importance of Machinery/Technology vs. Clinical examination Sd141: Workplace stress SD142: Comparison between govt. and private sector Sd143: Seniors as support Sd144: Collective decision making Sd145: Collective decision making Sd146: hospital rel…	Hospital related constraints
Q IV
i. Do you think any factors related to the hospital create any stress in decision-making? If yes, how?	SD154: Duty hours, workload, too many patients, staff not there, and should be completed at 24 hours SD155: Ideally duty hours should end 8 o clock and it should be officially off at 8 o clock. SD156: In working hours, decisions of doctors obviously being tired, do not sleep, emergencies come, and hours are not divided SD157: Doctors don’t want to compromise patient’s management but affects them …	SD154: Long duty hours and non availability of staff SD155: Long duty hours (more than 24 hours) SD156: hectine routine of doctors affects decision Sd157: hectine routine may affect patient management SD158: Long working hours, less doctors, and patient overload Sd159: Mishap may occur because of hospital stress SD160: High workload and more patient influx Sd161: Increase no. of doctors (remedy f…	Sd154: Hospital constraints SD155: Workplace stress Sd156: Workplace stress SD157: Workplace stress Sd158: Hospital constraint SD159: Workplace stress SD160: workplace stress Sd161: Stress management SD162: Stress management Sd163: Workplace stress Sd164: Workplace stress Sd165: Workplace stress SD166: Workplace stress Sd167: Stress management Sd168: stress management	Hospital related constraints
ii. How does hospital culture influence decision-making?	SD169: Complicated case decisions cannot be taken alone SD170: Even the 4th year has to inform, can't take decision lonely SD171: Final decision taken by duty senior SD172: On duty seniors feels the case is complicated because the one taking the decision is responsible for the outcome SD173: Problem is inquiries if anything happens to baby SD174: On call senior is blamed for anything happend SD17…	SD169: Discussion with seniors in complicated cases Sd170: seniors also inform/ discuss SD171: Final decision by on duty senior SD172: On duty senior is responsible for decision outcome Sd173: Inquiry of decision making Sd174: Blaming on call senior for wrong decision Sd175: Informing the seniors (rule of hospital) Sd176: Decision by on call senior Sd177: Decision taking is stressful	Sd169: Collective decision making Sd170: Collective decision making Sd171: Individual decision making (on duty senior) Sd172: Liability of decision making SD173: Liability of decision making SD174: Liability of decision making Sd175: Collective decision making/ Work perspectives Sd176: Individual decision making SD177: Work persepctives/ Decision taking as stress	Individual; vs. collective decision making
iii. Do you face hospital-related constraints in your departmental settings?
iv. 999How do you perceive decision-making under hospital constraints?
Q V
i. Do you face any pressure from the people in your social surroundings when you make decisions?	SD178: In govt. hospitals peer pressure is so much high so protocol patients come SD179: In peer pressure, residents have to take as normally it is going SD180: Doctors do normal delivery as it is not private hospital SD181: Till there is no indication, caesarian will not be planned SD182: Protocol patients just as the director, any seniors may not be given trial of normal SD183: A bit alternativ…	Sd178: Peer pressure high in govt. hospitals SD179: Peer pressure on residents and protocol patients Sd180: Normal trial in govt. hospitals SD181: Planning ceserian unless there is an indication SD182: Protocol patients not given trial SD183: Accomodate the protocol patients Sd184: right decision should be taken Sd185: Decision making as a professional (hence right decision) Sd186: Learning from …	SD178: comparison of govt. and private Sd179: Workplace stress Sd180; comparison of govt. and private SD181: Comparison of govt. and private Sd182: work perspectives Sd183: Work perspectives (protocol patients) Sd184: Work perspectives SD185: Individual decision making (as a gyneocologist) SD186: Learning vs. teaching in residency Sd187: Stress management SD188: Liability of decision making Sd189…
ii. Do you face pressure from the patient or patient's family while decision-making? Please elaborate.
iii. Do you face pressure from the supervisor while decision-making? Please elaborate.	SD193: Exactly, pressure is faced by supervisor while decision making SD194: Resident has one patient, 4th year is not rigid SD195: Everyone deviates in the field of gynae (independent opinion) Sd196: 4th year may say this should be like this and junior may say no, we have to wait or progress SD197: Doctors wait a bit if 3rd year, whole team of 8 people, or junior give (suggestion) of wait SD198:…	SD193: Pressure faced by supervisor Sd194: Non rigid seniors (4th year) Sd195: Deviation in gyane (individual decision making) Sd196: Everyone may have different opinion (different decisions) SD197: Juniors suggestions are also acknowledged Sd198: Seniors suggestions are not always finalized SD199: Juniors having more skills can give suggestions SD200: Collective decision making	SD193: Individual decision making/ supervior facing stress SD194: Seniors as support Sd195: Individual decision making SD196: Individual decision making (difference of opinion) SD197: Collective decision making /Teamwork Sd198: Teamwork/Collective decision making SD199: Collective decision making SD200: Collective decision making	Individual vs. collective decision making
iv. Does any conflict of interest occur between you and your supervisor regarding decision-making? If yes, how do you handle that?	SD201: Conflict depends on type of team SD202: Everyone makes such a team, some may have conflicts SD203: One may say I want to do this, other may say dont want to do but it depends on one's team SD204: These are not conflicts rather conflicts of opinions but in that teamwork SD205: In the end whatever it is, sometimes conflicts may happen SD206: Everyone can see CTG, all have studied, all are do…	SD201: Conflicts dependence on teams SD202: Conflicts may occur in teams SD203; conflicts between teams on different opinions SD204: Conflicts of opinion occur but teamowork helps SD205: Conflicts may occur among teams SD206: Machine reading can be done by every resident and gynecologist SD207: Conflict cannot occur on wrong things SD208: Machine reading by residents SD209: Teamwork helps in case…	SD201: Conflicts and conflict management Sd202: Conflicts and conflict management SD203: Conflicts and conflict management SD204: Conflicts and conflict management Sd205: Conflicts and conflict management SD206: Conflicts and conflict management SD207: Conflicts and conflict management SD208: Conflicts and conflict management SD209: Conflicts and conflict management SD210: Conflicts and conflict …	Hospital related constraints

## Sheet: Sheet5
	Initial Code	Initial Theme	SubTheme
Participant (DL)
InterviewQuestions
Q I
i. Do you make decisions in your departmental setting?	DL1: Decision making from patient's admission to surgery to prognosis DL2: Formation of multidiciplinary approaches from different departments	DL1: Decision making at every stage of patient assessment DL2: Multidiciplinary approcah	DL1: Continual process of decision making DL2: Multidisciplinary approach
ii. What type of decisions do you make? Please elaborate.	DL3: Decision making at every level in every minute DL4: Decision making at residents’ own level and with seniors after discussion DL5: Decision to save the resources of Govt. hospitals DL6: In-time decision and insight decision is the strength of decision DL7: PG 1 can take the decisions if leaving the ward DL8: If PG is senior in that working day, she can take decision (whether in ward, in labo…	DL3: 24 hours decision making DL4: Residents decision making through discussion DL5: Decisions to save govt. resources DL6: Intime and insight decisions --strength of decision DL7: Junior resident decision making DL8: Senior resident decision making DL9: Consultation from senior residents DL10: Right decision making by PG DL11: Decision making by discussion with consultants and professors DL12: D…	DL3: Continual process of decision making DL4:Collective decision making DL5: Safety decision making DL6: Strength of decision making/Quality decision making (procss) DL7: Individual decision making DL8: Individual decision making DL9: collective decision making DL10: Quality/Right decision making DL11: Collective decision making DL12: Collective decision making DL13: Collective decision making D…
iii. Do you face complex tasks in your departmental setting?	DL15: Complex patients come who need immediate critical management DL16: PIMS is a critical care hospital where emergencies are already filled and have to take bit more emergencies DL17: Patients admission cannot be refiused, no option to refer DL18: In other hospitals, patients can be referred in case OT not available DL19: In PIMS pateints have to be taken in any case,can't be referred DL20: Pa…	DL15: Immediate critical management DL16: Emergencies taken in Tertiary care DL17: No referal from tertiary care DL18: Refered from other hospitals DL19:Patients have to be taken in tertiary care DL20: patient has to be taken from any city DL21: 50% risk of critical patient coming in tertiary care	DL15: Emergency services at Tertiary referral hospitals DL16: Emergency services at Tertiary referral hospitals DL17: Hospital related considerations DL18: Emergency services at tertiary referral hospitals DL19: Hospital related considerations DL10: Hospital related considerations DL21: Emergency services at tertiary care hospitals
iv. What do you mean by task complexity in your departmental setting?	DL22: Critical scenario is the baby whose life is in danger inside the tummy of mother DL23: The task is baby's life in danger, has to be safely delivered DL24: Bleeding patient is critical always DL25: Patient's blood was not getting stopped in the night's 6-7 hours surgery DL26: Patient's surgery in which she lost 25 units of blood is critical because active bleeding of patient is critical DL27…	DL22: baby in danger inside mother's womb is critical DL23: Baby safe delivery's task DL24: Bleeding is critical DL25: Non stop bleeding DL26: critical patient losing 25 units of blood DL27: Mismanged patient DL28: Baby at risk DL29: Triplets birth DL30: Multiple blood banks DL31: Patient get blood from tertiary care	DL22: Critical case/ Nature and severity of Case DL23: Nature and Severity of Case DL24: Critical case DL25: Critical case DL26: Critical case DL27: Critical case DL28: Critical Case DL29: Critical Case DL30: Hospital related considerations DL31: Hospital related considerations
v. Do the five years of MBBS curriculum involve teaching decision-making of complex tasks?	DL32: Some lines of management in first year MBBS DL33: Women come in eclmapsia with fits DL34: Fits are fatal for women DL35: Studied these things (patient's eclmapsia with fits) in MBBS DL36: Doctors know from MBBS what is the second step after (fits with eclampsia) DL37: Practical life is different as every place has its own protocol	DL32: Some learning in first year DL33: Eclampsia with fits DL34: fits are fatal DL35: theoretical in MBBS DL36: Learning since MBBS DL37: Different practical life as Protocols differ at every place	DL32: Learning in MBBS DL33: Critical case DL34: Critical case DL35: Learning in MBBS DL36: Learning in MBBS DL37: Learning in residency
vi. Probe: As a resident, are you taught decision-making about complex tasks? Please elaborate.	DL38: Learning by ourselve (residents) 70 % of time and rest observe DL39: Seniors perform and juniors follow them DL40: Seniors command juniors and they learn alongside DL41: No teaching by holding hand or no teaching of decision making DL42: Residents see, observe, and then practice	DL38: Self learning and learning by observation DL39: Learning by following DL40: Laerning by seniors commands DL41: No teaching of decision making by holding hand DL42: Learning by seeing, observing, and practicing	DL38: Learning in residency DL39: Learning in Residency DL40: Learning in Residency DL41: Non Teaching Residency DL42: Learning in Residency
Q II
i. Do you face uncertain situations in your departmental settings?	DL43: Residents face uncertain situations DL44: Normal patient does not come (in hospital) DL45: Patients come with out of normal, out of routine things (uncertain cases)	DL43: Uncertain situations DL44: Normal patients not coming in hospitals rather with problems DL45: patient come with uncertain case	DL43: Uncertainty in gynae DL44:Complex task management DL45: Uncertainty in gynae
ii. Do you make decisions in an uncertain situation?	DL46: Uncertainty all the time DL47: patient going fine and level of complexity(may) occur	DL46: Uncertainty 24 hours DL47: Uncertainty occur all of sudden	DL46: Uncertainty in gynae DL47: Uncertainty in gynae
iii. How do you perceive decision-making under uncertain situations?	DL48: Patient in ward was quiet normal and admitted in the hospital DL49: Patient's labor and delivery has to be planned through induction DL50: Patient's platelets count came to be 32 all of sudden DL51: Blood not available so patient' plan got totally changed DL52: If the patient was normal then must have delivered and gone to home but now plan destructed DL53: Patient given the dose for delive…	DL48: Normal patient admission DL49: Labor and delivery plan DL50: All of sudden low platelets DL51: Non availability of blood DL52: Delivery Plan destructuted because of uncertainty DL53: Heavy bleeding DL54: CriticaL Patient's surgery DL55: IUD baby DL56: IUD baby managemnt DL57: Induced abortion from midwife DL58: Induced abortion smell DL59: long term antibiotics for induced abortion DL60: Un…	DL48: In-patient care/non critical case management DL49: In-patient care/ non critical case management DL50: Uncertainty in gynae DL51: Hospital constraint DL52: Alternative plan option DL53: Critical case/ nature and severity of case DL54: Critical case DL55: Critical case DL56: Critical case Management DL57: Critical case DL58: Critical Case DL59: Critical case Managemnt DL60: Uncertainty in gy…
iv. How do you perceive decision-making under stress?
v. Do you have any support system to use in decision-making under uncertain situations?	DL62: Seniors are avialble in gynae 24/7 DL63: Seniors come even for emergency of family and respond	DL62: Availability of seniors DL63: seniors respond	DL62: Seniors as support DL63: Seniors as support
vi. What types of support systems do you have in your departmental setting that help in decision-making? Elaborate	DL64: Some people can be relied 100 % and always respond DL65: First is Madam Saeeda Batool whom everyone knows is available all the time DL66: A single message needs to be dropped in online groups DL67: In case one cannot connect multiple people, then separate online groups are made DL68: In one group madam (HOD) and everyone is present DL69: In group you just enter and then forget, everyone has…	DL64: people always respond DL65: Availability of HOD 24 hours DL66: online groups messageing DL67: Multiple people can be connected through online groups DL68: Seniors in online groups DL69: Proper replies given by everyone in group DL70: Even Minor things replied DL71: Seniors doing tasks and learning DL72: Knowledge of patient only to God and surgeon DL73: Seniors being punctual DL74: Federal …	DL64: Seniors as support DL65: Seniors as support DL66: Social networking as support DL67: Social networking as support DL68: Social networking as support DL69: Social networking as support DL70: Seniors as support DL71: Skills of surgeon DL72:Seniors as support DL73: Comparison of Govt. and Private sector hospitals DL74: Comparison of Govt. and Private sector hospitals DL75: seniors as support D…
Probe:
a. Can you give an example of a computer-based support system that you have used in your departmental setting?	DL77: In gynae, first CTG and then scan machine comes DL78: Scan machine is doctor’s right hand DL79: Doctors mobile phone comes in third number which is important in decisions and guidelines DL80: Then Books are important, madam has made the protocols (in books) DL81: Madam’s book has different chapters DL82: In madam’s book, chapter of HD has all the decisions, medicines, protocols written brie…	DL77: machine usage in gynae DL78: Importance of scan machine DL79: Importnace of mobile pone DL80: Importnace of books DL81: Books having chapters DL82: Importance of HOD's book DL83: Importnace of HOD's book DL84: HOD' book usefulness DL85: Guidlines on mobiles DL86: Whatsapp group DL87:Govt. hospital not connected through computers unlike private hospitals DL88: Private hospitals having multip…	DL77: Machinery/technology as support DL78: Machinery/Terchnology as support DL79: Value of Specialist evidence DL80: value of specialist evidence DL81: Value of specialist evidence DL82: Technology as support DL83: Social networking as support DL84: Comparison of Govt. and Private hospitals DL85: Machinery/Technology as support DL86: Machinery/Technology as support DL87:Comparison of Govt.a nd P…
b. What are the specific features of that support system?	DL94: Madam’s book specialty is that she has mentioned the sequence of beds in book as it is in HD (High Dependency Unit) DL95: Everything is mentioned in book, like at one corner maid and in other midwife can be found DL96: Madam has written things like, Canola size can be found from H3 or OT DL97: Clues and gadgets can be found from madam’s book placed in PIMS DL98: Different style of need for …	DL94: Information regarding beds sequence in HD mentioned in HOD's book DL95: Information regarding staff availability mentioned in HOD's book DL96:Instruments size mentioned in book DL97: Information regarding clues and gadgets is mentioned in book DL98: Information regarding need for help mentioned in book DL99: Information regarding people presence in HD and OT in book DL100: Information regar…	DL94: Specialist books as source of knowledge/ Value of specialist evidence DL95: Specialist books as source of knowledg / Value of specialist evidence DL96: Specialist books as source of knowledge/Value of specialist evidence DL97: Specialist books as source of knowledge DL98: Specialist books as source of knowledge DL99: Specialist books as source of knowledge DL100: Specialist books as source …
c. How do you perceive the support system in terms of usage and misusage?	DL1112: Madam has written in simple lay man words (book), residents are not left open DL113: Residents are working under supervision all the time DL114: PG 1 and 2 working under PG 3 and PG 4 DL115: PG 3 and 4 working under SR DL116: Three or four patients always being discussed with AP DL117: Mal-use if seniors are not involved and do by one’s own self DL118: Help and skills taking from seniors …	DL112: Information written in layman language in HOD's book DL113: Work under supervision DL114: Seniors supervise juniors DL115: Seniors residents working under SR DL116: Discussion with consultants (AP) about patients DL117: Seniors not involved is mal-use of decision making DL118: Skills taking from seniors DL119: Inquiry of juniors if seniors not involved DL120: Residents work under supervisi…	DL112: Value of Specialist evidence DL113: Seniors supervision DL114: Seniors supervision DL115: Seniors supervision DL116: Collective decision making DL117: Maluse of decision making/Poor quality (process) decision making DL118: Seniors as support/learning in residency DL119: Liability of decision making DL120: Seniors supervision DL121: In-Patient care DL122: No misuasge in gynae DL123:Resident…
Q III
i. Do you make decisions under time pressure?	DL125: Decision making under time pressure on daily basis, every moment, every second	DL125: 24 hours time pressure	DL125: Decision making under time pressure
ii. What type of tasks involves time pressure?	DL126: Patient coming with fits may die or baby may die as one emergency in gynae DL127: Residents have to control (the dying of patients in emergency) DL128: Patients with long term morbidities and being handled from midwives come DL129: Hypertension emergency and stroke to the patient can happen	DL26: patient with fits or baby may die in emergency DL127: Control the case DL128: Long term morbidities and handled from midwives DL129: Hypertension and stroke	DL126: Critical case/ Nature and Severity of case DL127: Residents task management DL128: Midwife maltreatment DL129: Nature and Severity of case/Critical case
iii. How do you perceive decision-making under time pressure?	DL130: Moment you perceive patient suffering from fits, need 4-5 people at bed side for work DL131: Residents given workshops not like they say it is eclampsia DL132: Check fetal hearts, if cardiac activity is not fine, then risk that baby passed the meconium DL133: Decision is necessary here because baby may die in intrauterine device DL134: Patient immediately shifted in OT for ceserian DL135: …	DL130: Handling (4-5 people) of Patient with fits DL131: Residents training (workshops) DL132: Fetal non-cardiac activity DL133: Decision Making in necessary condition DL134: Immediate ceserian DL135: Availability of seniors DL136: Availability of scan DL137: Active bleeding patient DL138: Immediate shifting to OT DL139: Application of treatment DL140:Treatment effectivity DL141: Immediate moving…	DL130: Critical Case management DL131: Learning in Residency DL132: Critical Case/ Nature and severity of Case DL133: Critical case management DL134: Critical Case management DL135: Seniors as support DL136: Machinery/ Technology as support DL137: Nature and Severity of Case/ critical case DL138: Critical case management DL139: Treatment / Critical case management DL140: Treatment/ Critical Case …
Q IV
i. Do you think any factors related to the hospital create any stress in decision-making? If yes, how?	DL155: Patients who come in hassle before half hour of going into shock are managed easily DL156: The distress of patient having check ups before could be managed by elective caesarian DL157: Patient would not have land in emergency at 3 am if getting check ups before DL158: Fasih attendants who said we are leaving when their decision took place but in the night said we are staying DL159: Till ni…	DL155: patient managemnt before going into shock DL156: elective ceserian DL157: With antenatal check ups, risk of landing in emergency would decrease DL158: fasih attendants change of decision DL159: Attendants decision change DL160: Attendants troubling the doctors DL161: Attendants non awareness DL162: Attendants non awareness DL163: midwives opened clinics in hospitals periphery DL164: Midwiv…	DL155: Critical case mangement DL156: Non-critical case management DL157: Uncertainty in gynae DL158: Attitude of attendants DL159: Attitude of attendants DL160: Attitude of attendants DL161: Attitude of attendants DL162: Attitude of attendants DL163: Midwife quality of treatment DL164: Midwife quality of treatment DL165: Midwife quality of treatment DL166: Attitude of attendants DL167: Lack of a…
ii. How does hospital culture influence decision-making?	DL171: Complicated types of surgeries like laproscopy in which non availability of OT DL172: Only two OTs during emergency when at evening and night emergencies are coming DL173: Looking critical patients face that what to do	DL171: Nonavailability of OT in complicated case surgery DL172: Lack of adequate no. of OTs in emergency DL73: Looking the critical patient when OT is non available	DL171: Hospital constraint DL172: Hospital constraint DL173: Hospital Constraint
iii. Do you face hospital-related constraints in your departmental settings?	DL174: PIMS cannot refer the patients back DL175: PIMS is largest tertiary care hospital so cannot send patient anywhere DL176: They don't know what is inside's situation in PIMS DL177: 10 patients already filled, will take 10 more even 30 patients can be taken DL178: Patient bleeding and attendants not bringing the luggage but now some things can be brought DL179: Attendants not bringing stitche…	DL174: Non- referred from tertiary care DL175: largest tertiary care hospital cannot refer DL176: Inside situation of tertiray care DL177: High tertiary care patients intake DL178: Attendants noncompliance (not brining luggage)medicines) DL179: Attendants non-compliance (not bringing stitches) DL180: Patient bleeding DL181: Stress of attendants non compliance DL82: Quick task completion if attend…	DL174: Hospital related considerations DL175: Hospital related considerations DL176: Hospital related considerations DL177: Hospital related considertaions DL178: Attitude of attendants DL179: Attitude of attendants DL180: Nature and severity of case DL181: Attitude of attendants DL182: Attitude of attendants DL183: Attitude of attendants DL184: Residents task management DL185: residents task man…
iv. 999How do you perceive decision-making under hospital constraints?	DL186: Resident did house job in PIMS also DL187: Listened from staff that almost 10 years ago, everything brought from hospital but not now DL188: Some luggae, stock is placed inside the hospital DL189: From where the stock comes, if someone gives then will have DL190: Now hospital has some luggage f which is brought even if patient is not there DL191: Doctors have to do no matter what the situa…	DL186: Housejob in tertiary care DL187: Tertiary care provide luggage long time ago DL188: luggage placed inside tertiary care DL189: Luggage (stock) comes if given DL190: Hospital's luggage brought in absence of patient DL191: Doctors using the hospital stock DL192: Wait to bring hospital stock DL193: Multiple emergencies can come anytime DL194: Doctors cannot keep multiple luggage	DL186: Work perspectives DL187: Hospital related considerations DL188: Hospital related considerations DL189: Hospitalon contsraint DL190: Hospital related considerations DL191: Work Perspectives DL192; Hospital related considerations DL193: Uncertainty in gynae DL194: Work Perspectives
Q V
i. Do you face any pressure from the people in your social surroundings when you make decisions?	DL195: Face pressure from attendants	DL195: Pressure from attendants	DL195: Attitude of attendants
ii. Do you face pressure from the patient or patient's family while decision-making? Please elaborate.	DL196: Patient gives reference that Ia m someone’s relative, my relative is DD, I am patient of staff DL197: PIMS has more than 5000 workers. DL198: Every attendant needs someone to wash their bed sheets even someone is 2nd or 3rd degree relative DL199: Reference of patients as staff’s relatives (Khala’s second sister in law’s third daughter) DL200: Patient has to stand at first number and deal w…	DL196: References given for checkup DL197: Huge no. of employees in tertiary care (PIMS) DL198: Protocol demanded by attendants DL199: References given by patients DL200: Preference demanded by patients DL201: Difficulty faced by doctors DL202: Patients giving excuses to prioritize them DL203: Patients giving excuses to prioritize them DL204: Doctors way of situation handling DL205: References gi…	DL196: Attitude of patients DL197: Hospital related considerations DL198: Attitude of attendants DL199: Attitude of patients DL200: Attitude of patients DL201: Challenges faced by residents DL202: Attitude of patients DL203: Attitude of patients DL204: Challenges faced by resients DL205: Attitude of patients DL206: Attitude of patients DL207: Attitude of patients DL208: Attitude of patients DL209…
iii. Do you face pressure from the supervisor while decision-making? Please elaborate.	DL216: Seniors have to be obeyed whatever they are saying DL217: PG 2 assertion would be kept above the PG 1 (junior resident) DL218: If juniors do what comes in their mind then explanation has to be given DL219: Junior resident good enough to guide madam as she accepts research, guidelines, and notes DL220: Madam accepts good reference but even then says if seniors said then you must have taken …	DL216: Seniors have to be obeyed DL217: Senior assertion obeyed first DL218: Liability of self managed tasks DL219: Evidence from research, guidelines, and notes DL220: Research evidence DL221: Seniors opinion must be taken DL222: Document seniors assertions DL223: Seniors having knowledge must be obeyed DL224: Seniors inquiry first and then juniors DL225: Residents in training DL226: Risk and Sa…	DL216: Seniors supervision DL217: Seniors supervision DL218: Liability of decision making DL219: External evidence DL220: External evidence of guidelines, books, research DL221: Seniors supervision DL222: Seniors supervision DL223: Seniors supervision DL224: Liability of decision making DL225: Work Perspectives DL226: Challenges faced by residents DL227: Seniors as support DL228: Errors in manage…
iv. Does any conflict of interest occur between you and your supervisor regarding decision-making? If yes, how do you handle that?	DL231: Supervisor is AP level so residents never argue with AP level DL232: Questions can be asked from supervisor that madam you said this, how this (when and where) DL233: Supervisors explain and can ask DL234: Supervisor's choice to explain or not DL235: PG 1 and 2 can sort out after discussion DL236: PG 4 can be immediately involved in discussion who are in their level DL237: PG 1, 2, 3 can d…	DL231: No argument with Supervisor DL232: Questions can be asked from supervisor DL233: Discussion (question/answers) among residents and supervisor DL234: Supervisor's choice to explain or not DL235: Residents sort through discussion DL236: Residents discussion of case DL237: Discussion among residents DL238: Conflict among residents DL239: Seniors decision of right and wrong arguments	DL231: Seniors supervision DL232: Seniors as support DL233: Collective decision making DL234: Seniors authority/seniors supervision DL235: Collective decision making DL236: Collective decision making DL237: collective decision making DL238: Conflict in the gynae department DL239: Seniors supervision

## Sheet: Sheet7
	Initial Code	Initial Theme	Subtheme
Participant (DN)
InterviewQuestions
Q I
i. Do you make decisions in your departmental setting?	DN1: Residents make decisions	DN1: decision making by residents	DN1: collective decision making/work perspective
ii. What type of decisions do you make? Please elaborate.	DN2: First, patient is given normal delivery trial, do not go for ceserian directly DN3: In govt. hospital, first trial of normal delivery is given DN4: Private hopsitals directly go to ceserian for money DN5: If labor does not proceed as examined through PV, the dilation of cervix then decide for ceserian DN6: Precious pregnancy (married for 4 or 5 years) then first decision of ceserian DN7: Bab…	DN2: Normal trial of delivery DN3:In govt. hospital trial for normal delivery first unlike private DN4: Private hospitals get money of ceserian DN5: Ceserian for Non proceeding labor DN6: Case for precious pregnancy DN7: Case of precious pregnancy (baby is precious) DN8: Examination of baby and mother condition	DN2: Non critical case management DN3: Difference between Govt. and Private DN4: Difference between govt. and private DN5: non critical case management DN6: Critical case management (precious pregnancy) DN7: Critical case management DN8: Critical case management
iii. Do you face complex tasks in your departmental setting?	DN9: Many types of complex tasks	DN9: Many complex cases in gyane	DN9: Critical case management
iv. What do you mean by task complexity in your departmental setting?	DN10: Baby's placenta attached to uterus after 2 or 3 ceserians of the patient DN11: Decision taking of hysterectomy (removal of uterus) at the time of operation DN12: Attendants tease, do not give consent or fighting may occur DN13: Complicated things in gynae that residents have to face DN14: Violence may occur sometimes	DN10: Placenta attached to uterus DN11: Decision about Hysterectomy DN12: Teasing attendants and fighting DN13: Complicated things faced by rsidents DN14: Violence faced by residents	DN10: Critical case management DN11: nature and severity of case DN12: Attitude of attendants DN13: Critical case management DN14: Critical case management/Attitude of attendants
v. Do the five years of MBBS curriculum involve teaching decision-making of complex tasks?	DN15: No teaching in MBBS ( of decison making) DN16: Learning of decision making in Housejob DN17a: No learning of decision making before housejob	DN15: Non teaching MBBS DN16: learning in Housejob DN17a: No learning before housejob	DN15: Teaching vs. learning in MBBS DN16: Teaching vs. learning in MBBS DN17a: Teaching vs. learning in MBBS
vi. Probe: As a resident, are you taught decision-making about complex tasks? Please elaborate.	DN17b: Learning as a resident	DN17b. Learning in residency	DN17b. Teaching vs. learning in residency
Q II
i. Do you face uncertain situations in your departmental settings?	DN18: Residents face uncertain sitautions	DN18: Residents face uncertain situations	DN18: Uncertainty in gynae
ii. Do you make decisions in an uncertain situation?	DN19: decision making by residents in uncertain situations	DN19: Decision making in uncertain situations	DN19: Uncertainty in gynae
iii. How do you perceive decision-making under uncertain situations?	DN20: Uncertain situations occur sometimes DN21: Whole team is involved and security intervenes in case of violence to the extent of fighting DN22a: 9th class student of 14 or 15 years came last DN22b: Patient of 14 or 15 years started heavily bleeding suddenly DN23: Patient of 15 started to bleed heavily DN24: Pregnancy test is checked first whenever any unmarried or married girl comes with heav…	DN20: Uncertain situations in gynae DN21: Security intervenes in case of violence DN22a: case of Teen aged girl DN22b. Heavy bleeding of teen aged girl DN23: heavily bleed of teen aged DN24: management of critical case (heavy bleeding) DN25: Negative pregnancy test of teen aged girl, checked for rape DN26: Low Hb of patient and non cooperation of attendants DN27: Death consent taken first as atte…	DN20: Uncertainty in gynae DN21: Multidisciplinary approach DN22a: Critical case managemnet DN22b: Critical case management DN23: Critical case managemnet DN24: Critical case management DN25: Critical case management DN26: Critical case management DN27: Critical case management DN28: Attitude of attendants DN29: Attitude of attendants DN30: Attitude of attendants (violence)
iv. How do you perceive decision-making under stress?	DN31:Whole team gets at one side and relax one another DN32: Stress has become the routine DN33: 36 hours job with no family life but forget everything when in hospital DN34: Forget the problems at home and then go to hospital DN35: (Residents) keeping problems with them may result in occurence of problems at hospital DN36: Residents try to keep personal problems limited to home	DN31: Team work and relaxing oneanother DN32: Stress as routine task DN33: long duty hours with no family life DN34: Forgetting problems at home by residents DN35: If problems are taken at hospital create hindrance in work DN36: Residents keep personal problems aside	DN31: Stress management DN32: Workplace stress DN33: Workplace stress DN34: Stress management DN35: Stress management DN36: Stress management
v. Do you have any support system to use in decision-making under uncertain situations?	DN37: Security system as the only support system for residents DN38: Residents can not educe the patients DN39: Asking the patient to get out does not happen DN40: Residnets have to deal with patient DN41: Patients have no place to go if educed by doctors	DN37: Security system as support system DN38: Eduction of patients is not (the option for residents) DN39: patients cannot be out from hospital DN40: Residents deal with every patient DN41: patients cannot go anywhere else (because poor public come in govt.)	DN37: Administration as legal cover DN38: Critical task management DN39: Servivces at tertiary care DN40: Services at tertiary care DN41: Services at tertiary care
vi. What types of support systems do you have in your departmental setting that help in decision-making? Elaborate	DN42: Radiology (department/doctors) do the scans DN43: Fetal hearts sound is confirmed through scan DN44: Detailed scans done by radiologist not gynae	DN42: Help by the radiologist DN43: Fetal hearts detection through CTG DN44: Detailed scan by radiologist	DN42: Multidisciplinary approach DN43: machinery/technology as support DN44: Multidisciplinary approach
Probe:
a. Can you give an example of a computer-based support system that you have used in your departmental setting?	DN45: Residents use computer based system as support. DN46: Scans are most important in gynae DN47: Assesment of ectopic pregnancy through lab testing (beta HcG) DN48: Not only clinical examination rather both (clinical and computer system) holds equal importance	DN45: Computer system as support DN46: Scans importance in gynae DN47: Importnace of lab testing (beta HcG ectopic) DN48: Equal importance of both systems (clinical and computer)	DN45: machinery/Technology as support DN46: machinery/Technology a ssupport DN47: machinery/Technology as support DN48: Equal importance of Computer and clinical examination
b. What are the specific features of that support system?
c. How do you perceive the support system in terms of usage and misusage?	DN49: Scans and reports are only acceptable from authentic places DN50: Patient bringing reports (blood CP report and Hb is too less) from a local lab or some other place then it will not be accepted DN51: Residents accept the tests from authentic places so no misuse (of computer system) ocurs DN52: Residents fully confirm the tests first	DN49: Scans and lab reports of authentic places DN50: local lab reports are not accepted DN51: acceptance of reports from authentic places DN52: Test confirmation by residents	DN49: Machinery/technology as support DN50: machinery/technology as support DN51: machinery/technology as support DN52: machinery/technology as support
Q III
i. Do you make decisions under time pressure?	DN53: Residents make decisions under time pressure	DN53: Decision making under time pressure	DN53: Decision making under time pressure
ii. What type of tasks involves time pressure?	DN54: Ectropic pregnancy involves time pressure DN55: Decision making in hurry for ectopic pregnancy otherwise tube rupture DN56: Patient can go in shock if tube rupture in ectopic DN57:Stress in making decision regarding ectopic pregnancy	DN54: Ectopic involves time pressure DN55: decision making in hurry for ectopic pregnancy DN56: patient can go in shock in ectopic (non timely decision) DN57: stress in making decision (of complicated case)	DN54: Decision making under time pressure DN55: Decision making under time pressure DN56: Critical case management/decision making under time pressure DN57: Critical case management/workplace stress
iii. How do you perceive decision-making under time pressure?	DN58: In gynae, labor boat deals with pregnancy related things DN59: Gynae boat deals with all problems of women who are not pregnant DN60: labor boat and gyna eboat are categorized DN61: If baby is going into distress,then patient is first taken for ceserian DN62: More chances of uterine rupture if previous pregnancy scar gets tender DN63: First preference of ceserian in danger of uterine rupture	DN58: Labor boat DN59: Gynae boat DN60: categorization of boats DN61: fetal distress, decision of ceserian DN62: Scare tenderness leads to uterine rupture (complicated case) DN63: Decision of ceserian in uterine rupture	DN58: Work perspectives DN59: work perspectives DN60: work perspectives DN61: critical case management DN62: critical case management DN63: Critical case management
Q IV
i. Do you think any factors related to the hospital create any stress in decision-making? If yes, how?	DN64: Too many hospital related factors create stress DN65: Staff teases the doctors too much DN66: OT technicians tease doctors which has no limits DN67: OT technicians work in three shifts and do not semble the trolly DN68: Technicians tease the residents too much by not putting the trolly even when asked to do	DN64: hospital factors create stress DN65: Staff teasing doctors DN66: OT technicians teasing doctors (misbehave) DN67: Ot technician non cooperation DN68: Technicians teasing doctors and non cooperation	DN64: Hospital constraints DN65: Staff support vs. non cooperation DN66: Staff support versus non cooperation DN67: Staff support vs. non cooperation DN68: Staff support vs. non cooperation
ii. How does hospital culture influence decision-making?	DN69: Staff not obeying doctors even asked to do any work for 10 times DN70: Staff asked to do for 100 times even then they will not get up DN:71 In govt, set ups these things (staff not obeying) are too much DN72: Residents have to do staff's work also but trolly sembling is staff's work as it's in their hands DN73: Residents bring stature themselves instead of asking staff (khala ama) DN74: Doc…	DN69: Staff non obeying behavior DN70: Staff non cooperation DN71: Staff non cooperation in govt. hospital DN72: Residents doing staff's work DN73: residents doing staff work DN74: doctors doing staff tasks	DN69: Staff support vs. non cooperation DN70: Staff support vs. non cooperation DN71: Comparison of govt. and private sector DN72: Staff support vs. non cooperation DN73: Staff support vs. non cooperation DN74: Staff support vs. non cooperation
iii. Do you face hospital-related constraints in your departmental settings?	DN75: Residents face hospital related constraints	DN75: Hospital constarints	DN75: Hospital related constraints/challenges faced by residents
iv. 999How do you perceive decision-making under hospital constraints?	DN76: lack of adequate instruments as compared to the rush in hospital DN77: Sterilization of instruments is not possible DN78: Instruments used in OT are sterilized DN79: Instruments used in normal delivery are non-sterilized DN80: Beds not available because of high ratio of deliveries in govt. hospitals DN81: Instruments become limited in rush of govt. hospitals DN82: Doctors compulsively apply…	DN76: Lack of adequate instruments in govt. hospitals DN77: Non sterilized instruments (as patient influx is high) DN78: Sterilized instruments only in OT DN79: Normal delivery instruments are non sterilized DN80: Non availability of beds in govt. hospitals DN81: Limited instruments in govt. DN82: Usage of unsterilized instruments DN83: Usage of unsterilized instruments DN84: Residents giving exc…	DN76: hospital constraints DN77: hospital constraints DN78: Services in tertiary care DN79: hospital contsraint (govt. and private sector) DN80: Hospital constraints DN81: Hospital constraints DN82: doctors negligence DN83: Doctors negligence DN84: Hospital constraints DN85: Hospital constraints
Q V
i. Do you face any pressure from the people in your social surroundings when you make decisions?	DN86: Teamwork in patients' matter DN87: All support is from teamwork DN88: No limitation in decision making of patients DN89: Residents get personal stresses but not in the matter of patients	DN86: Teamwork DN87: Support of teamwork DN88: Non compromised patient's decision making DN89: Personal stress present but not in patient's matters	DN86: Collective decision making DN87: Seniors as support (teamwork), multidisciplinary approach DN88: Collective decision making DN89: Workplace stress
ii. Do you face pressure from the patient or patient's family while decision-making? Please elaborate.	DN90: Consent taking in case of attendants choice of normal delivery and residents say ceserian DN91: Consent of patient and attendants is must DN92: Attendants say for ceserian then we never agree because decision of ceserian is of residents DN93: Residents proceed with normal delivery if the case is normal but attendants do not give consent DN94: Taking 3 to 4 times consent if in normal deliver…	DN90: Consent taking from attendants DN91: Consent taking from attendants and patients DN92: Decision regarding ceserian is of residents (govt. sector) DN93: Non consent giving by residents DN94: Consent taking in critical case	DN90: Attitude of attendants DN91: Attitude of attendants/patients DN92: Work Perspectives DN93: Attitude of attendants DN94: Critical case management
iii. Do you face pressure from the supervisor while decision-making? Please elaborate.	DN95: Residents work in a teamwork DN96: No pressure or conflict exist in department	DN95: Teamwork DN96: Non conflict work	DN95: Collective decision making/work perspectives DN96: Work perspectives
iv. Does any conflict of interest occur between you and your supervisor regarding decision-making? If yes, how do you handle that?	DN97: No conflict of interest occurs between residents and supervisor	DN97: Non conflict of interest between supervisor and residents	DN97: Work perspectives

## Sheet: Sheet6
	Initial Code	Initial Theme	Subtheme
Participant (DF)
InterviewQuestions
Q I
i. Do you make decisions in your departmental setting?	DF1: residents make decisions	DF1: decision making by residents	DF1: Collective decision making
ii. What type of decisions do you make? Please elaborate.	DF2: Decision making regarding patients with complications, normal delivery or ceserian	DF2: Decision making regarding patients	DF2: Collective decision making
iii. Do you face complex tasks in your departmental setting?	DF3: Residents face complex tasks	DF3: Complex tasks	DF3: Nature and severity of case
iv. What do you mean by task complexity in your departmental setting?	DF4: Working in emergency and govt. set up itelf is a complex task DF5: Definition of complex task is assigning multistage task	DF4: Govt. setup having emergencies is complicated DF5: definition of complex task	DF4: nature and severity of case DF5: Nature and severity of case
v. Do the five years of MBBS curriculum involve teaching decision-making of complex tasks?	DF6: No training of decision making given in MBBs DF7: Different subjects taught in MBBS (medicine, community medicine, gynae obs, Peads, eye) DF8: Behavioral sciences was in that time but task management was not told to us DF9: Never taught problems that can be faced in govt. set ups DF10: Patient regarding communication was also not taught	DF6: Non-training of decision making in MBBS DF7: Different subjects taught in MBBS DF8: Non teaching of task management DF9: Non teaching govt. set ups DF10: Non teaching patient-communication	DF6: Learning vs. teaching in MBBS DF7: Learning vs. teaching in MBBS DF8: Learning vs. teaching in MBBS DF9: Learning vs. teaching in MBBS DF10: Learning vs. teaching in mBBS
vi. Probe: As a resident, are you taught decision-making about complex tasks? Please elaborate.	DF11: In training, duty hours are defined that these are duty hours and roster DF12: Unfortunately in Pakistan’s training, how to control stress in 36 hours (roster of 1 in 4 or 1 in 3) as a resident is very difficult DF13: No training given to residents unlike other disciplines DF14: Police, Army, burecrates are given training that how to cope but not in gynae DF15: Protocols are there and we ha…	DF11: Defined duty hours in training of residency DF12: Controlling of stress is not taught in pakistan DF13: No training in (stress management learning) residency DF14: Other departments given tarining to cope with stress unlike gynae DF15: Protocols and duty badge is in residency Df16: Residents duty of six long hours in the morning DF17: Long duty weeks DF18: Deliveries and ceserian in long du…	DF11: Learning vs. Teaching in Residency DF12: Learning vs. teaching in residency DF13: Learning vs. teaching in residency DF14: Learning vs. teaching in residency DF15: Learning vs teaching in residency Df16: workplace stress Df17: Workplace stress DF18: Workplace stress DF19: Workplace stress Df20: Workplace stress DF21: seniors as support DF22: Seniors as support DF23: Seniors as support
Q II
i. Do you face uncertain situations in your departmental settings?	DF24: Residents face uncertain situations
ii. Do you make decisions in an uncertain situation?	DF25: Residents make dcisions in uncertain situations
iii. How do you perceive decision-making under uncertain situations?	DF26: Every type of patint comes in a tertiary care hospital DF27: Patients come with normal delivery case, simple case, sepsis, bleeding, abruption, placenta rupture DF28: Patients come with previa low lying placenta, ceserian, some with ruptured uterus DF29: Patients expectations of normal delivery after first ceserian sit with midwife DF30: Patient handled from midwife got ruptured uterus becu…	DF26: Every type of patient comes in tertiary care Df27: Patients with normal as well as complex cases come Df28: Patients with complex cases DF29: Midwife handling for normal delivery DF30: Midwife rupture the uterus of patient DF31: Abrupt decision taking	DF26: Comparison of govt. and private sector DF27: Comparison of govt. and private DF28: Critical case management Df29: Midwife maltreatment DF30: midwife maltreatment DF31: critical case management
iv. How do you perceive decision-making under stress?	DF32: Doctors are at top most rank under stress DF33: Two call in a week from 8 am to 2 pm next day in which deal with whole emergency DF34: In emergency, one SR, 4th year residents, two or three third year residents, to monitor the junior PGr and they are under senior PGr (4th year) DF35: Senior PG has direct contact with SR who is in contact with AP on call and below are junior residents DF36: …	DF32: Doctors in stress Df33: Long duty hours from 8 am to 2 pm DF34: team work in emergnecy Df35: Team work/decision making in a chain DF36: Junior PG tasks handling DF37: Patient prioritization on the basis of risk factor Df38: Critical cases are first priority Df39: SR assessment of cases DF40: Critical patient is first priority	DF32: workplace stress Df33: Workplace stress Df34: Stress management Df35: Collective decision making/stress management DF36: Individual decision making/ non critical case mangement DF37: System of triage DF38: System of triage DF39: Individual decision making DF40: System of triage
v. Do you have any support system to use in decision-making under uncertain situations?	DF41: Support of seniors, teamwork, and interdepartemental help	DF41: Seniors support and interdepartmental help	DF41: Seniors as support/Multidisciplinary approach
vi. What types of support systems do you have in your departmental setting that help in decision-making? Elaborate	DF42: Collective work in all departments DF43: Sometimes patients dont give proper history or give history of miscarriage but their condition seems that they have done instrumentation from somewhere DF44: Patient in sepsis, fear that there may not be gut or intestinal injury DF45: Call to surgery department for ultrasounds, x rays (in patient's organ damage) DF46: facilities avaialble in one emer…	DF42: Collective tasks handling in all departments DF43: Wrong history given by patients handled from midwife (signs of instrumentation) Df44: Critical patient in sepsis, gut injury DF45: Surgery department's help DF46: Availability of machines in emergency Df47: Usage of ultrasound and CTG in midwife's treatment DF48: Usage of CTG DF49: CTG usage to detect hearts dips Df50: Heart dipping shows u…	DF42: Multidisciplinary approach Df43: Critical case management Df44: critical case management Df45: multidisciplinary approach Df46: Importance of machinery/technology and clincal examination DF47: Importance of machinery/technology and clincal examination Df48: Importance of machinery/technology and clincal examination DF49: Importance of machinery/technology and clincal examination DF50: Impor…
Probe:
a. Can you give an example of a computer-based support system that you have used in your departmental setting?	DF51: Machinery available that helps in decision making just like ultrasound DF52: Patient coming in emergency, all departments have collective emergency on different floors DF53: Medicine, surgery, ortho, ultrasound departments working on each floor DF54: Difficulty in diagnosis or decision making of any patient then residents do scan DF55: With ectopic pregnancy, internal bleeding, ruptured ute…	DF51: usage of machinery DF52: Collective emergency on different floors DF53: Multiple departments working on each floor DF54: usage of scan machine(difficulty in diagnosis, scan helps to confirm) DF55: Sacn machine usage with complicated patients (ruptured uterus) Df56: Learning till final year of residency regarding complex tasks DF57: Lobotomy of patients DF58: Modalities come later while clin…	DF51: Importance of machinery/Technology and clinical examination DF52: multidisciplinary approach DF53: Multidisciplinary approach DF54: Importance of machinery/Technology and clinical examination Df55: Importance of machinery/Technology and clinical examination DF56: Learning vs. teaching in residency DF57: Nature and severity of case DF58: Importance of machinery/Technology and clinical examin…
c. How do you perceive the support system in terms of usage and misusage?
Q III
i. Do you make decisions under time pressure?	DF64: Timely decision is important DF65; No worth for non timely decision	DF64: Timely decisions as important DF65: non timely decisions have no worth	DF64: decision making under time pressure DF65: Process/ quality of decision making
ii. What type of tasks involves time pressure?	DF66: Dealing with two patients simultaneously in one person DF67: (Residents) looking the Mother and baby DF68: Gynae and obs being single department in which monitoring of both mother and baby DF69: Decision taking in a defined time , in time pressure DF70: Patient into PPH after delivery; uterus contracts after delivery and bleeding should stop DF71: In some women, uterus does not contract bec…	DF66: Mother and baby management in gynae Df67: Mother and baby management DF68: Monitoring of both mother and baby DF69: Decision making in a defined time DF70: patient in PPH after delivery is critical Df71: Critical case (PPH patient) DF72: Shortage of time for doctors in critical case handling DF73: critical case of PPH with heavy bleeding DF73b: Timely decisioin in PPH DF74: management of cr…	DF66: Work perspectives DF67: work perspectives DF68: Work perspectives DF69: Decision making under time pressure DF70: Critical case management DF71: Critical case management Df72: Decision making under time pressure DF73: Decision making under time pressure DF73b. Decision making under time pressure DF74: decision making under time pressure/critical case management DF75: Decision making under t…
iii. How do you perceive decision-making under time pressure?	DF85: Negligence from doctors side is rare DF86: Cases can be picked and decision taken DF87: Non availability of OT or any issue then it cannot be done DF88: Senior took the round and goes back and the junior PG 1 or 2nd year (on duty) DF89: Distress in baby comes later and the junior PG forgets to monitor or was busy inside DF90: In hectice emergencies, case may not be picked, findings get miss…	DF85: Rare negligence from doctors DF86:cases are picked/ doctors are efficient DF87: Non availability of OT DF88: Seniors taking rounds DF89: negligence from junior PG DF90: cases not picked in hectic emergencies DF91; decision taken if critical issue is picked	DF85: Negligence from doctors (rare) Df86: Negligence from doctors DF87: Hospital constraints DF88: Seniors as support DF89: negligence from doctors DF90: negligence from doctors Df91: Critical case management
Q IV
i. Do you think any factors related to the hospital create any stress in decision-making? If yes, how?	DF92: Large number of patients in govt. hospitals DF93: Doctpors are less in comparison to patients DF94: Issue of beds DF95: Normal routine cases should be managed in small level hospitals DF96: Critical patients should be managed in tertiary care DF97: Non availability of beds DF98: Patients admission cannot be refused DF99: Inquiry if patient's admission is refused	DF92: Patient influx in govt. DF93: Less no. of doctors in comparison to patients DF94: Less no. of beds DF95: Non emergency cases should be handled in small hospitals DF96: Only critical patients managed in tertiary care DF97: Non availability of beds DF98: Patients cant be refused in tertiary care DF99: Inquiry of residents for refusing admission	DF92: Comparison of govt. and private DF93: Comparison of govt. and private DF94: Hospital constraints DF95: Stress management DF96: Stress management DF97: Hospital constraint DF98: comparison of govt. and private DF99: Liability of decision making
ii. How does hospital culture influence decision-making?	DF100: Good question related to ethics that a pregnant lady comes having 4, 4, 5,5 children DF101: Women having previous 4 daughters has 5th pregnancy but now wants to abort DF102: Women does not want termination of conception and also not want this pregnancy DF103: Doctors cannot do miscarriage of the patient DF104: After two days, patient (pregnant 5th time) comes with sepsis after being handle…	DF100: Pregnant lady with 4,5 children Df101: Women having previous 4 children DF102: Women not wanting preganncy and conception termination (social value) Df103: Doctors of govt. not allowed for miscarriage Df104: Patient comes after handling from midwife DF105: Mother and baby's life are important DF106: patient got abortion Df107: Critical patient (sepsis) needs management DF108: Women can die…	DF100: Social issue/observance of essential religious/cultural obligations DF101: observance of essential religious/cultural obligations DF102: observance of essential religious/cultural obligations Df103: Comparison of govt. and private DF104: Midwife maltreatment DF105: Midwife maltreatment DF106: observance of essential religious/cultural obligations Df107: Work perspectives DF108: Critical ca…
iii. Do you face hospital-related constraints in your departmental settings?	DF116: Residents face hospital related constraints	Df116: Hospital constraints	Df116: Hospital constraints
iv. 999How do you perceive decision-making under hospital constraints?	DF117: Patient conceived after 9/10 years came in pains although you have given her date of ceserian DF118: Fetal distress shown on CTG as baby has passed the meconium DF119: Ceserian required but busy OT DF120: Baby’s heart dips show type II and baby cannot survive and expires in nursery DF121:Restrictions are also patient related that patient’s noncompliance, unavailability of OT, shortage of b…	DF117: Patient of precious pregnancy camein pains DF118: usage of CTG (baby passed meconium) Df119: Ceserian in case of meconium but OT non available DF120: baby in distress DF121: patient's non compliance, limited beds, unavailability of OT DF122; Free check up in govt. Df123: Free availability of faculties and medical in govt. DF124: Fees given in private DF125: Heavy fees in private DF126: cri…	DF117: Critical case management DF118: Critical case management DF119: Hospital constraint Df120: Critical case management DF121: hospital constrainst Df122: Comparison of govt. and private DF123: Comaprison of govt. and private Df124: Comparison of govt. and private Df125: Comparison of govt. and private Df126: Comparison of govt. and private
Q V
i. Do you face any pressure from the people in your social surroundings when you make decisions?	DF127: Residents face pressure from the people in social surroundings	DF127: Social pressure	DF127: Social pressure
ii. Do you face pressure from the patient or patient's family while decision-making? Please elaborate.	DF128: Social pressure from attendants of major patients in gynae and obs DF129: In first child, when the delivery time is near, mother is sent to her mother (home) DF130: All charges are paid by women's parents and all decisions are taken by inlaws DF131: For ceserian, counseling has to be done that baby is healthy, bone is too narrow, heartbeat is not fine DF132: Mother cannot takes the decisio…	Df128: Attendants pressure DF129: Mother sent to her home in first delivery Df130: Charges paid by parents and decision taken by inlaws Df131: Counseling in ceserian of patient Df132: Mother cant take her decision Df133: Mother scared of inlaws Df134: Dilemma in pakistani society	DF128: Attitude of attendants/patients DF129: Observance of essential religious/cultural obligations Df130: Observance of essential religious/cultural obligations DF131: Counseling of attendants Df132: Observance of essential religious/cultural obligations Df133:Observance of essential religious/cultural obligations Df134: Observance of essential religious/cultural obligations
iii. Do you face pressure from the supervisor while decision-making? Please elaborate.	DF135: Supervisor related (pressure) is very rare DF136: Supervisor never goes against residents findings DF137: Inquiry if decision's outcome is not good that where was the lapse, DF138: Inquiry is faced by residnets sometimes, once in a blue moon that where was the problem, why this outcome with these findings DF139: Supervisor never goes against the resident's decision of ceserian by saying no…	Df135: rare pressure from supervisor DF136: Supervisor shows cooperation Df137: Inquiry of decision making Df138: Inuiry faced by residents Df139: Supervisor shows cooperation, not against the decisions of residents	DF135: Seniors supervision DF136: Seniors supervision Df137: Liability of decision making DF138: Liability of decision making Df139: Seniors supervision
iv. Does any conflict of interest occur between you and your supervisor regarding decision-making? If yes, how do you handle that?	DF140: Individual differences in findings (vary from person to person) DF141: Resident of 4th year may decide for normal delivery after examining the patient but SR may suggest for ceserian DF142: No hard feelings rather respects (SR's) her decision DF143: SR is senior and she want to be on safe side (not take the risk) DF144: Observation and examination bias comes which is personal of every pers…	Df140: individual differences in findings Df141: residents may suggest normal delivery while SR may suggest ceserian Df142: Respect for seniors decision Df143: SR decision DF144: Observation and examination differs of every individual Df145: No hard feelings for one individual Df146: Neutral decision taking / combine decisions/ seniors respected for their decision	Df140: Conflict of opinion (collective decision making) DF141: conflict of opinion (collective decision making) DF142: Conflict of opinion (collective decision making) DF143: seniors supervision Df144: Conflict of opinion Df145: Conflict of opinion DF146: Collective decision making

## Sheet: Sheet8
	Initial Code	Initial theme	Subtheme
Participant (DB)
InterviewQuestions
Q I
i. Do you make decisions in your departmental setting?	DB1: No individual decision taking in department DB2: Discussion with seniors (senior residents, registrars, AP, Professor) DB3: No decision taken by residents individually	DB1: no individual rather collective decisions DB2: Decision making through discussion DB3: No individual decision making	DB1: Collective decision making DB2: Collective decision making DB3: collective decision making
ii. What type of decisions do you make? Please elaborate.	DB4: A minor case like a patient came in labor room with 4 cm dilation DB5: Patient with 4 cm dilation, will be artificially ruptured (ARM) by residents so that she can get free early DB6: Rupturing of membranes so that patient may not suffer in pain for long time DB7: Decision making after rupturing to give patient cytotec that can make the pain more strong and ease the patient DB8: Complication…	DB4:Minor cases with dilation DB5: Artificial rupture of memebranes DB6: Rupture of membranes for patient getting free early DB7: Cytotec medicine for string pains and early delivery DB8: Distress in patient's delivery DB9: Informing seniors about patient's condition and shifting to OT DB10: Residents making decisions DB11: Patient delivery with oxygen and hydration Db12: Seniors intervening in c…	DB4: Non critical case management DB5: Non critical case management DB6: Non critical case management DB7: Non critical case management DB8: Critical case management DB9: Critical case mangement DB10: Critical case management Db11: Critical case management DB12: Collective decision making DB13: Diagnosis rather than decision making Db14: Collective decision making DB15: Non critical case manageme…
iii. Do you face complex tasks in your departmental setting?	DB16: Complex patients come when things become difficult DB17: Difficulty to treat as per the baby or as per the patient	Db16: Complex patients DB17: difficulty in treatment	Db16: complex case management DB17: complex case management
iv. What do you mean by task complexity in your departmental setting?	DB18: Patient with already 2 scars came in 16 weeks DB19: Residents came to know that Patient’s has plcenta acreta after her radiology scan DB20: Placenta acreta is low lying and attaches further into the uterus, innovates into the walls of uterus DB21: The tension is that sometimes (it crosses the walls of uterus) and innovates into the bladder DB22: By 32 weeks of pregnancy, it can move into th…	DB18: Patient with previous 2 scars DB19: case of placenta acreta DB20: Placenta acreta is low lying and attached to uterus DB21: Placenta acreta adhering to uterus walls DB22: Placenta move into bladder in later pregnancy DB23: residents having awareness of placenta acreta and increat complications Db24: Hysterectomy of patient DB25: Hysterectomy DB26: Survival is difficult DB27: Death is bladde…	DB18: Critical case management Db19: Critical case management DB20: Critical case management DB21: Critical case management DB22: Critical case management DB23: Critical case management DB24: Critical case management DB25: Critical case management DB26: casuality vs. wellness in gynae DB27: casuality vs. wellness in gynae DB28: casuality vs. wellness in gynae DB29: casuality vs. wellness in gynae…
v. Do the five years of MBBS curriculum involve teaching decision-making of complex tasks?	DB34: No teaching of decision making in MBBS DB35: Decision making is not the part of MBBS	DB34: Non teachingof decision making in MBBS DB35: Decision making is not part of curriculum	DB34: learning vs. teaching in MBBS DB35: Learning vs. teaching in MBBS
vi. Probe: As a resident, are you taught decision-making about complex tasks? Please elaborate.	DB36: Pastients interact most with the residents DB37: residents see, inform themselves, and dicuss the case DB38: how to proceed further with case happens through dicussion DB39: Residnets also involved in discussion DB40: Decision making collectively with residents, SR, AP, conultants	Db36: Patients and residents interaction Db37: Residents examination and discussion of cases DB38: management of cases DB39: Discussion of cases Db40: Collective discussion with SR, consultants, residents	DB36: Case management by residents/shared decision making Db37: Collective decision making DB38: collective decision making DB39: Collective decision making DB40: Collective decision making
Q II
i. Do you face uncertain situations in your departmental settings?	DB41: Face many uncertain situation in obstertics	DB41: Uncertain situations	DB41: uncertainty in gynae
ii. Do you make decisions in an uncertain situation?	DB42: Patient come with full dilation, bleeding, and had full term pregnancy DB43: Evaluating the patient we felt that her placenta is low lying DB44: Patient had not checked up for before in antenatal check ups DB45: Patient came in bleeding and we have to manage DB46: Patient shifting to OT, placenta low lying, and bleed heavily DB47: Patient was RH negative which is rare and hard to find DB48:…	DB42: Patient with full term pregnancy and bleeding DB43: Low lying placenta Db44: No antenatal check ups DB45: Patient came with bleeding DB46: patient shift to OT DB47: RH negative blood of patient DB48: Hysterectomy DB49: Patients second pregnancy DB50: Uterus removal is uncertain DB51: Counseling of family DB52: media shows the condition where either mother or child can be saved DB53: Hystere…	DB42: Critical case management DB43: Critical case management DB44:Critical case management DB45:Critical case management DB46: Critical case management DB47: Critical case management DB48: Critical case management DB49: Critical case management DB50: Critical case management DB51: Counseling of attendants DB52: Critical case management DB53: Critical case management DB54: Critical case managemen…
iii. How do you perceive decision-making under uncertain situations?	DB56: Gynae is uncertain all the time DB57: Illeterate society not aware of antenatal checkups DB58: 40-60 not aware of antenatal checkups DB59: 40-50% only know about pains in 9th month and going to deliver DB60: Dont know anything else DB61: lack of awareness regarding anoamly scan, placenta, child birth, DB62: Lack of awareness regarding placenta complications, raised BP, eclampsia DB63: Patie…	DB56: Uncertain gynae DB57: Non awareness in society DB58: lack of awareness regarding antenatal check ups DB59: lack of awareness DB60: lack awareness reagrding pregnancy DB61: lack of awareness reagrding antenatal check ups DB62: lack of awareness reagrding antenatal check ups DB63: Lack of awareness reagrding antenatal check ups DB64: lack of awareness regarding raised BP DB65: Lack of awarene…	DB56: Uncertainty in gynae DB57: lack of awareness regarding antenatal check ups and pregnancy complications DB58: lack of awareness regarding antenatal check ups and pregnancy complications DB59: lack of awareness regarding antenatal check ups and pregnancy complications DB60: lack of awareness regarding antenatal check ups and pregnancy complications DB61: lack of awareness regarding antenatal …
iv. How do you perceive decision-making under stress?	DB67: Obstetrics has too much stress DB68: Whereever decision is made, especially there is more stress DB69: patient comes in pains and family expectations of normal delivery DB70: Doctors know that baby has passed the meconium and baby's life in danger DB71: Fetal distress is a stress as baby's hearts are dropping DB72: This is stress of everyday which we take 4-5 times in a day DB73: Decision t…	DB67: Stress in obs. DB68: More stress in decision making DB69: Attendants expectations of normal delivery DB70: baby passed meconium DB71: Fetal distress DB72: Fetal distress is everyday stress DB73: Fetal distress decision taking DB74: Stress comes with decision making DB75: No decision without stress (positive correlation)	DB67: workplace stress DB68: Workplace stress DB69: Attitude of attendants DB70: nature and severity of case DB71: nature and severity of case Db72: Workplace stress DB73: nature and severity of case DB74; Workplace stress (decision making) Db75: Workplace stress
v. Do you have any support system to use in decision-making under uncertain situations?	DB76: Seniors available on call as support system DB77: Talk live with seniors DB78: Collective decision making	DB76: Availability of seniors DB77: Talk with seniors DB78: Collective decision making	DB76: Seniors as support DB77: Seniors as support DB78: Collective decision making
vi. What types of support systems do you have in your departmental setting that help in decision-making? Elaborate	DB79: Cannot rely merely on these things rather multiple things are seen DB80: Decision making with help of CTG, scan, clinical diagnosis and lab reports DB81: Decision making in a collective way DB82: Decision making cant be merely on one thing DB83: Never make decisions on labs rather clinical condition is related DB84: With labs, I also talk about CTG and ultrasound DB85: Patient's clinical co…	DB79: Multiple assessments rather merely machines DB80: Decision making with aid of machines DB81: Collective decision making DB82: Decision making is not on one thing DB83: Clinical examination comes first then labs DB84: labs and machines usage (CTG, ultrasounds) Db85: clinical condition comes first DB86: Diagnosis cant be made on machines usage	DB79: Importance of machinery/Technology vs. cliical examination Db80: Importance of machinery/Technology vs. cliical examination DB81: Importance of machinery/Technology vs. clinical examination Db82: Importance of machinery/Technology vs. clinical examination DB83: Importance of machinery/Technology vs. clinical examination DB84: Importance of machinery/Technology vs. clinical examination DB85:…
Probe:
a. Can you give an example of a computer-based support system that you have used in your departmental setting?	DB87: Computer makes system easy DB88: Time consumption becomes less DB89: Things to write with hand (history) are already written DB90: Just need to copy paste DB91: Time consumption becomes less DB92: It supports in a way that time and patient's history becomes save DB93: Patient comes by losing the slip is atleast saved with doctor's record	DB87: Computer usage benefits DB88: Time lapse become less Db89: benefits of computer system Db90: benefits of coomputer system DB91: benefits of computer DB92: benefits of computer (patients history is saved) DB93: Benefits of computer (saved with doctor's automatic generated system)	DB87: Importance of machinery/Technology vs. clinical examination DB88: Importance of machinery/Technology vs. clinical examination DB88:Importance of machinery/Technology vs. clinical examination DB89:Importance of machinery/Technology vs. clinical examination DB90:Importance of machinery/Technology vs. clinical examination DB91: Importance of machinery/Technology vs. clinical examination DB92: …
b. What are the specific features of that support system?
c. How do you perceive the support system in terms of usage and misusage?
Q III
i. Do you make decisions under time pressure?	DB94: No problem of time pressure in gynae DB95: In obstetrics, time pressure is so much DB96: Timely decision is the actual decision DB97: No use if decision is delayed	DB94: No problem of time pressure in gynae rather obs DB95: Time pressure in obs DB96: Timely decision DB87: Non timely decision is not meaningful	DB94: non critical case management DB95: Decision making under time pressure DB96: Quality of decision making/process of decision making Db97: Process of decision making
ii. What type of tasks involves time pressure?	DB98: Timely decision for a baby suffering from distress DB99: Decision taken after 10 minutes can take towards death DB100: Time pressure is so much Delayed decision leads to patient's death DB101: Obs deals with pregnant women and gynae deals with non pregnant women issues	DB98: Fetal distress needs timely decision DB99: Non timely decision leads to death DB100: Time pressure is much in gynae and obs Db101: Definition of gynae and obs	DB98: nature and severity of case/decision making under time pressure DB99: Consequences of decision making DB100: Decision making under time pressure DB101: Work perspectives (Gynae and obs)
iii. How do you perceive decision-making under time pressure?	DB102: Obstetrics is very stressful DB103: Level of threshold becomes less taking too much stress DB104: Stress coping mechamism becomes better as comapred to other people DB105: Dtress in obs is so much and decision taking in time is basic thing DB106: If cannot take decision on time then it is not the right decision DB107: Triage as per the risk factor DB108: The one having more risk factor wil…	DB102: Obs is stressful DB103: threshold become less DB104: Stress coping mechanism is better DB105: Distress in obs DB106: Non timely decision is not right Db107: Triage DB108: Patient categorization on risk factor DB109: patient categorization in keenly manner DB110: patient's progress (risk factor) DB111: Patient progress based on risk involved DB112: System of triage (more risky patient at fi…	DB102: Workplace stress Db103: Workplace stress DB104: Stress management DB105: Workplace stress DB106: Quality of decision making DB107: System of triage DB108: System of triage DB109: System of triage DB110: System of triage DB111: System of triage DB112: System of triage DB113: System of triage DB114: system of triage Db115: System of triage
Q IV
i. Do you think any factors related to the hospital create any stress in decision-making? If yes, how?	DB116: working in POF hospital that is an Army hospital DB117: Hospital comes under Army and has too much liability DB118: Decision we take, we have to prove that we go in this way (residents) DB119: When decision is taken, outcome is not known DB120: Outcome known afterwards that whether it was right or wrong decision DB121: So much stress from hospital and administration to prove decision taken…	DB116: Military hospital job has liabilities DB117: Military hospital job has liabilities DB118: Decision making inquiries DB119: Unknown outcome of decision DB120: Outcome known afterwards DB121: Hospital admistration inquiries DB122: Decision taken should be right as inquiries DB123: Wrong decision cannot be justified DB124: liabilities from hospital DB125: too many questions in case of wrong d…	DB116: Decision making liability DB117: Decision making liability DB118: Decision making liability Db119: Uncertainty in gynae Db120: Uncertainty in gynae Db121: Decision making liability DB122: Decision making liability DB123: Decision making liability Db124: Decision making liability DB125: Decision making liability
ii. How does hospital culture influence decision-making?	DB126: Much liability of the hospital DB127: Involvement of seniors in decisions we are taking DB128: Decision taking in the supervision of seniors so that seniors also come in liability	DB126: Decision making liability DB127: Involvement of seniors in decision making DB128: Decision making in seniors supervision	DB126: Decision making liability DB127: Collective decision making DB128: Seniors supervision
iii. Do you face hospital-related constraints in your departmental settings?	DB129: Residents face hospital related constraints	DB129: Hospital constraints	DB129: Hospital constraints
iv. 999How do you perceive decision-making under hospital constraints?	DB130: Only entitled patients who are workers of POF are allowed DB131:Consultant's permission required for private patient coming suddenly DB132: If patient is serious then the seniors don not deny to take the patient DB133: Consultants having own priorities whether they want to take or not DB134: Attendants need to understand who become fasih if not taking their patient DB135: We are residents …	DB130: Only entitled patients allowed Db131: Private patients with permission of consultants DB132: Emergency patient is not denied Db133: Consultants own priorities and choic (private hospital) Db134: Attendants become fasih DB135: Dealing with patients attendants DB136: facilitation of attendants cant be done by residents Db137: consultant's own choice and priorities Db138: Patients cannot give…	DB130: Comparison of govt, semi govt, and private DB131: Comparison of govt. and private DB132: Comparison of govt., semi govt., and private DB133: Comparison of govt., semigovt., and private DB134:Attitude of attendants DB135: Cousneling of attendants Db136: Counseling of attendants DB137: Comparison of govt. and private Db138: attitude of attendants Db139: Work perspectives Db140: Work perspect…
Q V
i. Do you face any pressure from the people in your social surroundings when you make decisions?	DB141: Competition is always there DB142; Competition with colleagues is always a stress DB143: Have to become better from one another DB144: Stress from supervisor	DB141: Competition in gynae DB142: Competition with collegues (challenges) Db143: Competition with colleagues Db144: Supervisor's stress	DB141: Workplace stress DB142: Workplace stress Db143: Workplace stress Db144: Workplace stress
ii. Do you face pressure from the patient or patient's family while decision-making? Please elaborate. Then what you do to deal with them?	DB145: Residents know the risk factors when see the patients DB146: Residents know why they move towards ceserian or surgery DB147: When residents are told that say our patient has taken all the pains, now you have found time DB148: Such things happen frequently as it is a normal routine thing DB149: Counseling of the attendants	DB145: Awareness of risk factors involved in patient's case DB146: Residents awarness of patient deliver either (normal or ceserian) DB147: Argumentative attendants Db148: Stress from attendants DB149: Counseling of the attendants	Db145: Critical case management DB146: Critical case management Db147: Attitude of attendants DB148: Attitude of attendants Db149: Counseling of attendants
iii. Do you face pressure from the supervisor while decision-making? Please elaborate.	DB150: Stress from supervisor is just about expectations Db151: Equal Expectations from junior and senior 4th year residents DB152: This cannot happen that (junior and senior work equally) DB153: Society's drawback taht who has passed his time, forgets where he was initially DB154: Expects that I was too good at my time so everyone should be good DB155: In our department, it is not expected that …	DB150: Supervisor's expectations Db151: Equal expectation from junior and senior PG's Db152: Junior and senior PG cannot show same work quality DB153: Society's dilemma Db154: Societal expectations DB155: Department's expectations Db156: Departmet's dilemma DB157: Supervisors expectations DB158: Inquiry on wrong decision DB159: stress on inquiry of taking wrong decision	DB150: Workplace stress DB151: Workplace stress DB152: Workplace stress Db153: Observance of essential religious/cultural obligations Db154: Observance of essential religious/cultural obligations DB155: Observance of essential religious/cultural obligations Db156: Observance of essential religious/cultural obligations /workplace stress Db157: Observance of essential religious/cultural obligations…
iv. Does any conflict of interest occur between you and your supervisor regarding decision-making? If yes, how do you handle that?	DB160: supervisor is always right	DB160: supervisor is right in any case	DB160: Seniors supervision/seniors support

## Sheet: Sheet9
	Initial Code	Initial Theme	Subtheme
Participant (DM)
InterviewQuestions
Q I
i. Do you make decisions in your departmental setting?	DM1: Residents make decisions	DM1: residents decision making	DM1: work perspectives
ii. What type of decisions do you make? Please elaborate.	DM2: Patient admission if sitting in OPD with pains and her time has increased from 24 hours DM3: Ceserian will be done for induction or patient at stage 1 of SCA, grade 3 meconium and time of delivery will be more than 1 hour DM4: Taken two such decisions (ceserian) yesterday night DM5: Decision are taken regarding ceserian, admission, delievery, induction, and augmentation	DM2:Patient with pains more than 24 hours DM3: Patient with grade 3 meconium, stage 1 of SCA and time of delivery more than one hour DM4: Two critical decisions taken DM5: Decisions regarding delivery, ceserian, induction, augmentation	DM2: Critical case management Dm3: Critical case management DM4: Critical case management DM5: Collective decision making/ critical case management
iii. Do you face complex tasks in your departmental setting?	DM6: Residents face complex tasks	DM6:Complex tasks	DM6: Nature and severity of case
iv. What do you mean by task complexity in your departmental setting?	DM7: Patient given to Junior MO who examined and (decided) patient is fully dilated DM8: Mistake by senior resident, did not do PV examination herself DM9: Junior resident said patient is 9 cm dilated and senior agreed DM10: Senior resident thought patient will be delivered half an hour, so going to ward DM11: Senior resident examination after 2 hours (11 pm) showed 7 cm (cervix) dilation DM12: R…	DM7: Junior MO examination and decision DM8: Mistake by senior resident DM9: Senior agreement on junior assertion without examining herself (mistake) DM10: Senior resident went to ward thinking patient will be delivered in half hour (mistake) DM11: Senior resident exmined the patient after 2 hours when she eas 7 cm DM12: Resident unaware of patient progress DM13: Junior resident wrong reporting o…	DM7: individual decision making DM8: Negligence of doctors/ perceived errors in decision making DM9: Perceived errors in decision making DM10: Perceived errors in decision making DM11: Perceived errors in decision making DM12: Perceived errors in decision making DM13: perceived errors in decision making DM14: Critical case management/perceived error DM15: Senior supervision DM16: Senior supervisi…
v. Do the five years of MBBS curriculum involve teaching decision-making of complex tasks?	DM42: No teaching of decision making in MBBS DM43: After coming in gynae, residents come to know (Learning)	DM42: Non teaching of decision making in MBBS DM43: Learning in residency	DM42: Learning vs. teaching in MBBS DM43: Learning vs. teaching in residency
vi. Probe: As a resident, are you taught decision-making about complex tasks? Please elaborate.	DM44: Seniors and supervisors both teach (decision making) DM45: Seniors (residents) teach mostly	DM44: Seniors and supervisors teaching DM45: Senior residents teaching	DM44: Learning vs. teaching in Residency DM45: learning vs. teaching in residency
Q II
i. Do you face uncertain situations in your departmental settings?	DM46: Residents face uncertain sitautions	DM46: Uncertain situations	DM46: Uncertainty in gynae
ii. Do you make decisions in an uncertain situation?	DM47: patient’s blood transfusion about 11 or 12 times in a day DM48: Healthy patient becomes uncertain after 15 minutes (as told by our PG that something happened to her) DM49: Patient suffered from laryngeal adema and cannot breath DM50: Patients expire within 5 minutes of laryngeal adema DM51: Blood from outside cannot be transfused to patient having laryngeal adema DM52: Attendants brought ou…	DM47: Blood transfusion of patient for 11 or 12 times (in one day) DM48: Healthy patient becomes uncertain DM49: Patient suffered from laryngeal adema DM50: Patient expired within 5 minutes DM51: Outside blood cannot be transfused because of heavy risk DM52: attendants brough blood from outside DM53: high risk consent is taken for transfusion of outsider's blood DM54: Patient's self donor DM55: H…	DM47: Critical case management DM48: Uncertainty in gynae DM49: nature and severity of case DM50: Uncertainty in gyane DM51: Hospital rules/ work perspectives DM51: Work perspectives DM52: Attitude of attendants DM53: work perspectives DM54: Attitude of attendants DM55: Work perspectives DM56: Work perspectives DM57: Work perspectives Dm58: Attiitude of patients DM59: work perspectives/ attitude …
iv. How do you perceive decision-making under stress?	DM74: Residents have stress from 1st to last hour of duty DM75: Normal patient lying infront of us whose fetal hearts are checked DM76: IUD happens without having noticed DM77: Patient’s fetal hearts examined after every half hour DM78: Fetal hearts checked at 8:30 but neither find hearts nor heartbeat at 9 o clock DM79: Doctors having no idea when IUD happened Hence stress from first to last hou…	DM74: Stressful job Dm75: Patient whose fetal hearts examined DM76: IUD baby DM77: Patient's fetal hearts assessed after every half hour DM78: Fetal hearts examined DM79: IUD happened without notice DM80: Stress at workplace DM81: More stress in initial years of residency then final year DM82: patient shifting yo ICU without labs and screening DM83: Attendants blame doctors for the patient's expi…	DM74; Workplace stress DM75: Non critical case management/ uncertainty in gynae DM76: Nature and severity of case DM77: Non critical case management DM78: Non critical case management DM79: Uncertainty in gynae DM80: workplace stress DM81: Stress management DM82: Doctors negligence DM83: attitude of patients/attendants DM84: Attitude of attendants DM85: Nature and severity of case DM86: Doctors n…
v. Do you have any support system to use in decision-making under uncertain situations?	DM90: Seniors, back seniors as support system DM91: If senior resident takes a decision, then juniors are with her in chamber DM92: Junior residents telling Ma'am this is like this (case) DM93: Senior resident go and check herself and then know yes it cant be normally delivered rather ceserian DM94: Senior resident tells her back senior who further validates to shift the patient for ceserian DM95…	DM90: Seniors, back seniors as support DM91: Seniors decision takinga nd juniors are supporting her DM92: junior residents and HOD discussion DM93: Senior resident examination of patient herself and then finalizing the decision DM94: Seniors and back seniors discussion of case DM95: Decision being continuously filtered DM96: Decision making in a chain process DM97: Discussion with seniors	DM90: Seniors as support DM91; Collective decision makinh DM92: Collective decision making DM93: Seniors supervision/collective decision making DM94: Collective decision making DM95: seniors as support/seniors supervision DM96: Collective decision making DM97: Seniors as support /collective decision making
Probe:
a. Can you give an example of a computer-based support system that you have used in your departmental setting?	DM98: Role of scan is so much DM99: If fetal hearts cant be found on scan then can be counted on scan machine DM100: Counting the fetal hearts helps in knowing that baby can survive till half an hour DM101: Patient shifting in OT for delivery in half an hour DM102: CTG machine and ultrasound machine both have role DM103: baby passed meconium can be detected whether there is any deceleration DM104…	DM98: Role of scan machinery DM99: Fetal hearts assessment on machine DM100: Assessment of fetal hearts and baby survival DM101: patient shifting in OT DM102: CTG machine usage DM103: baby passeed meconium detection through CTG DM104: Decelerations shows quick ceserian DM105: baby life is important as lived in mother's womb for 9 months	DM98: Importnace of technology/machinery as support vs. clinical examination DM99: Importnace of technology/machinery as support vs. clinical examination Dm100: Importnace of technology/machinery as support vs. clinical examination Dm101: Critical case management DM102: Importnace of technology/machinery as support vs. clinical examination Dm103: Importnace of technology/machinery as support vs. …
b. What are the specific features of that support system?	DM106: Patient with PV bleed complains of using too many pads DM107: Patient sending to department for scan can be a risk for shock DM108: many times patients of previa are in shocj and many times in 90 % shock DM109: Scan used in OPD, labor room to rule out placenta DM110: patient preparation for ceserian if found to be placenta previa DM111: What does placenta previa means, there is saving but …	DM106: patient with PV bleed DM107: risk of shock if time wasted to send patient in department DM108: patients of previa with shock DM109: Scan usage for assessment of placenta DM110: Placenta previa needs ceserian Dm111: Fetal distress in placenta previa DM112: Fetal distress with 8 cm dilation Dm113: IUD baby delivery DM114: Scan shown bloody baby which is risky Dm115: baby's chances of life re…	DM106: Nature and severity of case DM107: Critical case management DM108: Critical case management DM109: Importnace of technology/machinery as support vs. clinical examination DM110: Critical case management DM111: Critical case mannagement DM112: Critical case management DM113: Critical case management DM114: Critical case management/Importnace of technology/machinery as support vs. clinical ex…
c. How do you perceive the support system in terms of usage and misusage?	DM118: Misuse occurs if the doctor has newly done MBBS and has no idea of scan DM119: (New MBBS) resident did scan, seen hearts, and found breech position of baby of private patient. DM120: If breech position, then absolute to do ceserian DM121: Patient came to us with a brief (breech position) of General DM122: Residents laziness of not doing patient’s scan who came in labor DM123: Position of b…	DM118: Misuasge in case of inexperienced doctor DM119: baby's position as breech as seen by newly MBBS doctor DM120: Breech position demands ceserian Dm121: patient came with brief of senior military doctor (that showed breech position) but residents did not examined the patient again DM122: residents did not eamined patient again (not did scan) DM123: High position of baby that could not be reco…	DM118: Importnace of technology/machinery as support vs. clinical examination DM119: Importnace of technology/machinery as support vs. clinical examination DM120: Importnace of technology/machinery as support vs. clinical examination DM121: Non critical case management DM122: perceived errors in decision making DM123: Negligence of doctors DM124: Perceived errors in decision making Dm125: Non cri…
Q III
i. Do you make decisions under time pressure?	DM128: Residents make decision under time pressure which she is telling	DM128: Decision making under time pressure	DM128: Decision making under time pressure
ii. What type of tasks involves time pressure?	DM129: Patient with ruptured uterus cannot be waited for labs as patient is going in shock DM130: patient dies of shock, so not only have to save the baby but also mother DM131: Not only mother to be saved but also baby DM132: Resident said, if it comes positive in the screening then you can close the OT but patient cannot be left to die DM133: This happends when any complicated case is there DM1…	DM129: Patient with ruptured uterus going into shock so cant be waited DM130: Patient can be died of shock so immediate decision taking DM131: Mother and baby both needs to be saved DM132: Patient cannot be left for death DM133: complicated case and non availbility of OT DM134: ectopic pregnancy case DM135: Ectopic pregnancy with 3 Hb opened for operation DM136: Heavy blood loss DM137: Transfusio…	DM129: Critical case management Dm130: decision making under time pressure DM131: Work perspectives DM132: Work perspectives DM133: hospital constraint Dm134: nature and severity of case DM135: nature and severity of case DM136: Nature and severity of case DM137: Critical case management
iii. How do you perceive decision-making under time pressure?	DM138: Sometimes doctors decisions are wrong DM139: Private patient with placental abruption came which senior resident told DM140: Patient's PV had bleed which means show positive, cervix had opened and patient going into labor DM141: Senior resident thought PV bleed is because of placental abruption DM142: In the midst, patients had contractions DM143: With contractions, baby's heart may decele…	DM138: Doctors decisions can be wrong DM139: placenta abruption case Dm140: patients PV bleed showed positive DM141: Misperception of senior resident regarding pV bleed DM142; Uterus contractions of patients DM143: Baby's heart may accelertae and decelarate in contractions Dm144: Senior resident misdiagnosis DM145: Seniors resident suggestion of ceserian whichh was wrong DM146: Wrong decision als…	DM138: Perceived errors in decision making Dm139: nature and severity of case DM140: non critical case management Dm141: Perceived errors in decision making DM142: Non critical case management DM143: Non critical case management DM144: Perceived errors in decision making DM145: Perceived errors in decision making Dm146: Perceived errors in decision making DM147: Perceived errors in decision makin…
Q IV
i. Do you think any factors related to the hospital create any stress in decision-making? If yes, how?	DM150: Hospital constraints are there such that duty is hectic DM151: Sunday’s are not off DM152: In two months, just one Sunday off for residents DM153: Most of the gynae residents are are hostellites (90%) DM154: Residents are away from home and have stress DM155: Already residents are distressed because of away from home so if little stress comes then nothing know DM156: Seniors (residents) no…	DM150: hectic duty DM151: Sunday not off DM152: only one Sunday off DM153: gynae residents as hostellites Dm154: Residents away fro home, cant go on every week Dm155: Residents distressed DM156: Seniors non cooperative Dm157: Seniors are not cooperative, take big rounds DM158: two hours round sby seniors Dm159: large rounds Dm160: Everyone thinks of her own benefit DM161: Large rounds taken by se…	DM150: workplace stress DM151:workplace stress Dm152: workplace stress DM153: Workplace stress DM154: Workplace stress DM155: Workplace stress DM156: Support vs. Non cooperative staff Dm157: Support vs. Non cooperative staff Dm158: Support vs. non cooperative staff DM159: Support vs. non cooperative staff DM160: Support vs. non cooperative staff DM161: Support vs. non cooperative staff Dm162: Wor…
ii. How does hospital culture influence decision-making?	DM167: Hospital culture influence decision making. DM168: We do not abort if patient has no cardiac problem, baby has no fault, and patient can carry pregnancy DM169: Patients with complex cases come after getting refer from other areas DM170: Residents clearing FCPs II sent emergency patient with cord prolapse that requires caesarian in 5 minutes DM171: Residents have to do ceserian because baby…	DM167: Influence of hospital culture DM168: hospital rule of non abortion without reason Dm169: Complex patients coming after referral DM170: FCPS II cleared residents (experienced) sent patients with cord prolapse DM171: Ceserian otherwise IUD baby Dm172: patient sent for ceserian with cord prolapse DM173: Complex patients come in tertiary care Dm174: No ban on any patient DM175: Non cooperation…	DM167: Work perspectives DM168: Work perspectives Dm169: Emergency services at tertiary care DM170: emergency services at tertiary care DM171: Emergency services at tertiary care Dm172: Emergency services at tertiary care DM173: Emergency services at tertiary care Dm174: Emergency services at tertiary care DM175: Non cooperative staff DM176: Non cooperative staff Dm177: critical case management D…
iii. Do you face hospital-related constraints in your departmental settings?	DM185: Residents face hospital related constraints	DM185: Hospital constraints	DM185: Hospital related constraints
iv. 999How do you perceive decision-making under hospital constraints?	DM186: Non availability of HCV kits in hospital so patients pay by buying from outside DM187: No issue of beds because patient on stature are also taken DM188: Residents have to take and save the patient and baby in any case DM189: Residents buy from their pockets like glucometer DM190: If glucometer is not availble in labor room so residents buy DM191: Broken Delivery tables from which patient f…	DM186: Non availability of HCV kits DM187: Non issue of beds DM188: saving the baby in any case Dm189: residents purchasing hospital resources from their pockets Dm190; residents purchase of glucometer DM191: Broken delivery tables Dm192: Non cooperative staff Dm193: Non available staff and patient expired DM194: Non availability of emergency drugs DM195: patient expired of lack of resources	Dm186: Hospital constarints Dm187: hospital resources DM188: work perspectives DM189: Hospital constraints DM190: Hospital constraint DM191: hospital constraint DM192: non cooperative staff DM193: Non cooperative staff DM194: Hospital constraints Dm195: casuality vs. wellness in gynae/hospital constraint
Q V
i. Do you face any pressure from the people in your social surroundings when you make decisions?	DM196: Patient shifted in ICU whith chronic DM197: AMO did not take patient in his duty although called 1000 times and they say he is on call DM198: Residents sent a written call, it was time takeing DM199: ICU is away from us even then the patient can be shiufted at 9 pm DM200: Seniors asked patient spent 3 hours in this way (emergency) which resident told, AMO was not taking the patient DM201: …	DM196: Chronic patient shift to ICU Dm197: AMO not allowing to take patient DM198: residents sent written call DM199: ICU is away and patient has to be shifted DM200: Seniors inquiry of patient in critical condition DM201: AMO duty ends and patient shifted after that DM202: Non cooperative staff behavior	DM196: Critical case management DM197: Negligence of doctors/non supportive staff DM198: Non supportive staff DM199: Critical case management DM200: seniors authority DM201: Non supportive staff Dm202: Non supportive staff
ii. Do you face pressure from the patient or patient's family while decision-making? Please elaborate.	DM203: Pressure from attendants is face by residents DM204: Too much fighting occur in the night DM205: Attendants insist on normal delivery, do not want ceserian DM206: Resident asked for a written consent that she will deliver normally dead child after 4-5 hours DM207: Attendants not giving consent in written DM208: Resident told that I have to tell my supervisor that this was done because of (…	DM203; pressure from attendants DM204: fighting DM205: argumentation with residents DM206: consent taking DM207: Non giving consent DM208: argumentation with residents DM209: Forcefully took consent DM210: Attendants not wanting ceserian DM211: Attendants not want termination of conception DM212: Unawareness of resident about patient's health if patient continuously getting pregnant DM213: Forced…	DM203: Attitude of attendants DM204: Attitude of attendants DM205: Attitude of attendants DM206: Attitude of attendants DM207: Attitude of attendants DM208: attitude of attendants DM209: Attitude of attendants DM210: Attitude of attendants DM211: Observance of essential religious/cultural beliefs DM212: Observance of essential religious/cultural obligations DM213: attitude of attendants DM214: Wo…
iii. Do you face pressure from the supervisor while decision-making? Please elaborate.	DM217: Supervisor order is obeyed in any case DM218: Not of supervisor, but consultant's pressure can be said DM219: Consultants take decision in a way that is not right, DM220: Many seniors in their own way means take decision in an off way DM221: Off decision sometimes are good for patient DM222: Patient came with previous 1 and she had anomalous baby second time DM223: Madam decision of doing …	DM217: supervisor order obey DM218: consulatnts pressure DM219: Consultants decisions DM220: seniors off decision taking DM221: Off decisions are good DM222: Patient with anomalous baby and previous 1 DM223: Senior decision of ceserian DM224: back seniors conflict in opionin as patient had anomalous baby DM225: Induction with anomalous baby is not regarded DM225b: Induction may rupture the uterus…	DM217: Seniors supervision DM218: Seniors authority DM219: Individual decision making DM220: Off decision making/non programmed decision making DM221; non programmed decision making DM222; Critical case management DM223: Seniors supervision/individual decision making DM224: Conflict of opinion DM225: Conflict of opinion DM225b: Conflict of opinion DM226: Non programmed decision making Dm227: Non …
iv. Does any conflict of interest occur between you and your supervisor regarding decision-making? If yes, how do you handle that?	DM229: No conflict of interest occur between residents and supervisor	DM229: Non conflict	DM229: Seniors supervision

## Sheet: Sheet10
	Initial Code	Initial Theme	Subtheme
Participant (DO)
InterviewQuestions
Q I
i. Do you make decisions in your departmental setting?	DO1: Residents are related to clinical work DO2: Residents make decisions at their level DO3: Decision making regarding patients	DO1: Clinical work DO2: Residents making decisions DO3: Decision making regarding patients	DO1: Work perspectives DO2:Individual/collective decision making DO3: Work Perspectives
ii. What type of decisions do you make? Please elaborate.	DO4: Discussion with consultants regarding patient admission, discharge or las tests DO5: If later or minor decisions made are by residents DO6: Doctors don’t deal with administration unless asked about opinion of any consultant DO7: If administration want residents opinion or something like that but mostly deal with clinical side	DO4: discussion with consultants DO5: Minor decision making by residents DO6: Administrative roles DO7: Administrative roles	DO4: collective decision making DO5: Individual decision making DO6: Work Perspectives/non medical decision making DO7: Work perspectives/non medical decision making
iii. Do you face complex tasks in your departmental setting?	DO8: Decision making regarding patients	DO8: Decision making	DO8: Work perspectives/Residents decision making
iv. What do you mean by task complexity in your departmental setting?	DO9: 99% complicated cases are in gynae DO10: All patients in gynae are female DO11: Nobody cares for (females) in society DO12: Attendants counseling is hard DO13: Attendants ask doctors to arrange the blood instead of arranging themselves DO14: Residents do all the work (even of attendants) DO15: Begging the attendants to bring the blood but arrange themselves DO16: Main problem is gender biasn…	DO9: maximum complicated cases in gynae DO10: Female patients in gynae DO11: Females are not looked after in society DO12: hard to counsel attendants DO13: Attendants asking doctors for arranging blood DO14: All tasks maanged by residents DO15: Residents begging attendants for arranging blood DO16: gender biasness DO17: Counseling of men is hard DO18: Cooperative patients but are degraded at home…	DO9: critical case management DO10: Work perspectives DO11: Societal dilemma/gender biasness DO112: Counseling of attendants DO13: Attitude of attendants DO14: Workplace stress DO15: Attitude of attendants DO16: gender biasness DO17: Counseling of attendants DO18: Dilemma of society/gender biasness DO19: Dilmma of society/Attitude of patients DO20: nature and severity of case DO21; nature and sev…
v. Do the five years of MBBS curriculum involve teaching decision-making of complex tasks?	DO30: No teaching of decision making, honestly in MBBS DO31: 5 years of MBBS is all clinical, no teaching of counseling DO32: In housejob, medicine rotation helped a lot	DO30: Non teaching of decision making in MBBS DO31: MBBS is only about clinical DO32: Rotation in housejob helped in learning	DO30: Learning vs. taeching in MBBs DO31: Learning vs. teaching in MBBS DO32: Learning vs. teachinf in MBBS
vi. Probe: As a resident, are you taught decision-making about complex tasks? Please elaborate.	DO33: Teachig is in residency DO34: HOD of gynae is sweet DO35: HOD is involved in administrative work, she is doing alot of work for gynae department DO36: HOD involved in counseling durig ward rounds DO37; HOD helps alot	DO33: Teaching in residency DO34: Seniors are cooperative DO35: Involvement of HOD in multiple tasks DO36: Counseling of patients by HOD DO37: HOD cooperation	DO33: Learning vs. teaching in residency DO34: Seniors a support DO35: Seniors supervision/ support DO36: Counseling of attendants DO37: Seniors as support
Q II
i. Do you face uncertain situations in your departmental settings?	DO38: Uncertain situations happen, not daily but do happen DO39: Gynae is unpredictable ward	DO38: uncertainty situations in gynae DO39: Gynae as unpredicatble	DO38: Uncertainty in gynae DO39: Uncertainty in gynae
ii. Do you make decisions in an uncertain situation?	DO40: Residents cant make decision alone in uncertaim situations DO41: Residents involve seniors in uncertain sitautions DO42: For high risk patient, 4th year seniors are involved DO43: 4th year involves consultants or registrar (senior/junior) whoever is available DO44: Discussion of uncertain situation in a limited time	DO40: Residents cant make decision alone in uncertainty DO41: Involvement of seniors DO42: 4th year seniors involvement DO43: involvement of consultants and registrar DO44: Discussion with seniors reagrding uncertain cases	DO40: Seniors as support DO41: Seniors as support DO42: seniors as support DO43: Seniorsa s support DO44: Collective decision making
iii. How do you perceive decision-making under uncertain situations?	DO45: Raised BP patient admitted in (residents') duty DO46: Patients shows fits with sudden raise in BP (220 or 240) is uncertain DO47: 30 weeks pregnancy go into labor is uncertain DO48: Uncertain situation cannot be prevented	DO45: raised BP Do46: patients with fits DO47: labor in 30 weeks Do48: uncertainty cant be prevented	DO45: critical case management DO46: Uncertainty in gynae DO47: Uncertainty in gynae DO48: Uncertainty in gynae
iv. How do you perceive decision-making under stress?	DO49: Stress is always in gynae DO50:Consultants are in stress because of surgeries, patients DO51: learning to deal with stress DO52: Stress become a part of routine DO53: Decision cannot be made if stress overcome and cannot proceed DO54: Yo cant transit by hands up rather have to do something DO55: Stress is there but residnets have to manage it DO56: Everyone deals with stress in his own waya…	DO49: stress in gynae DO50: Consultants stress of surgeries DO51: Learning with stress Do52: stress as routine DO53: Decision making is difficult with stress Do54: resients cannot hand up rather have to solve DO55: stress management by residents DO56: Individual differences in stress and dealing with it	DO49: Workplace stress DO50: Workplace stress DO51: Stress mangement DO52:Workplace stress DO53: Workplace stress DO54: stress management DO55: stress management DO56: Stress management
v. Do you have any support system to use in decision-making under uncertain situations?	DO57: Support systerm is vague term DO 58: Seniors in hospital are support DO59: People raound have solution of problems because something one resident have not seen is seen by others DO60: Visit parents`and asking for prayers when in stress and it works	DO57: Support system as vague DO58: Seniors as support DO59: people help in soving problems DO60: parents support and prayers	DO57: Support system as vague term Do58: seniors as support DO59: Seniors/ colleagues as support DO60: family support
vi. What types of support systems do you have in your departmental setting that help in decision-making? Elaborate	DO61: No types	DO61: no types	DO61: no types
Probe:
a. Can you give an example of a computer-based support system that you have used in your departmental setting?	DO62: No computer based system to be very honest DO63: Computer sytstem installed in recent 2, 3 weeks in which data entry is essential DO64: Computer system used for dicharging a pateint or order blood tests DO65: Computer system not helpful in clinical diagnosis.	DO62: no computer system for support DO63: computer usage for data entry DO64: Conputer usage for discharging patients DO65: Computer not helpful in clinical examination	DO62: importnace of technology/ machinery vs. clinical examination DO63;Importnace of technology/ machinery vs. clinical examination DO64: Importnace of technology/ machinery vs. clinical examination DO65: Importnace of technology/ machinery vs. clinical examination
b. What are the specific features of that support system?	DO66: No specific features
c. How do you perceive the support system in terms of usage and misusage?
Q III
i. Do you make decisions under time pressure?	DO67: A lot of time pressure (in gynae)
ii. What type of tasks involves time pressure?	DO68: Baby in distress have to be taken out, so have to take the patient for surgery DO69: Careful in surgery of fetal distress DO70: Residents have to take the baby out in 10 minutes	DO68: Fetal distress DO69: surgery of fetal distress DO70: baby delivery in short time with fetal distress	DO68: Decision making under time pressure DO69: Decision making under time pressure DO70: Decision making under time pressure
iii. How do you perceive decision-making under time pressure?	DO71: (Time pressure) is disgusting, residents have alot of it DO72: Very tough to cope with time pressure in start, sometimes dont know what to do DO73: It happens with all residents but with time, know what to do in time pressure DO74: Its tough, its difficult, but gets better with time	DO71: so much time pressure DO72: Difficult to cope with time pressure DO73: with time things get managed but face time pressure DO74: Tough and difficult but adjustment with time	DO71; decision making under time pressure DO72: decision making under time pressure DO73: Stress management DO74: Stress management (with time)
Q IV
i. Do you think any factors related to the hospital create any stress in decision-making? If yes, how?	DO75: very tough, very harsh even being females face stress from hospital DO76: Asking help from medical department being a female DO77: Gynae DMO's laugh when asked for help during house job DO78: DMO's saying gynae HO's cant manage anything DO79: As a resident, I am working here, trying not to dwell into silly calls DO80: Involvement of men for help as resident cant teach people otherwise they …	DO75: Stress faced from hospital DO76: help from medical department DO77: DMO' laughing when asked for help DO78: DMO talking about lack of caliber in gynae HO's DO79: Donnot get into silly conversations DO80: Involvement of men for help DO81: Non cooperative staff DO82: factors that make job stressful DO83: residents are alone in their work, no one helps DO84: Residents do tasks and manage	DO75: Workplace stress DO76: Multidisciplinary approach DO77: workplace stress/bully DO78: Workplace stress/bully gender biasness DO79: stress management DO80: stress management DO81: Support vs. non cooperation of staff DO82: Workplace stress DO83: Workplace stress DO84: stress management
ii. How does hospital culture influence decision-making?	DO85: Private hospitals are covered DO86: Respect for people working in govt. be cause they have less resources DO87: Can't provide same care as Shifa DO88: Can't provide same care as high end hopsital because we cant do that DO89: Lack of staff, lack of 12 hours monitoring but do as much as residents can DO90: Gynae have only serious people, havent seen any non serious people around DO91: In gyn…	DO85: Private hospital provide safety to residents DO86: govt. having less resources DO87: same level of care is not available in govt. DO88: same care as high end hospital not present in govt. DO89: Lack of staff and high workload DO90: Gynae has serious people because of its hard environment DO91: Responsible people can only be in gynae DO92: private liability is much DO93: more learning in gov…	DO85: Comparison of govt. and private DO86: Comparison of govt. and private DO87: Comparison of govt. and private DO88: Comparison of govt. and private DO89: Comparison of govt. and private DO90: Work perspectives DO91: Work perspectives DO92: Comparison of govt. and private DO93: Comparison of govt. and private
iii. Do you face hospital-related constraints in your departmental settings?	DO94: Lots of constraints DO95: limited resources in gynae	DO94: Constraints DO95: limites resources	DO94: Hospital related constraints DO95: Hospital constraints
iv. 999How do you perceive decision-making under hospital constraints?	DO96: Saving patient with hospital constaints in one way or other DO97: Make people to cooperate with you (residents) DO98: Sweet talk or nice talk with staff DO99: Maintain link with anesthesia's for betterment of patient DO100: At end its not you rather the pateint who suffers	DO96: Saving the patient is main goal DO97: Cooperation among residents DO98: Cooperation with staff DO99: Links with anesthesia DO100: patient may suffer in case of poor links with other departments	DO96: casuality vs. wellness in gyane/ work perspectives DO97: Seniors as support / collective decision making DO98: Staff as support vs. non cooperation DO99: Multidisciplinary approach DO100: Work perspectives
Q V
i. Do you face any pressure from the people in your social surroundings when you make decisions?	DO101: Colleagues may have decision about the decision, residents are making DO102: Seniors decisions acceptable if we make wrong decision (choice)	DO101: Colleagues opinion on decisions DO102: Seniors decision is accepted	DO101: collective decision making DO102: Seniors supervision
ii. Do you face pressure from the patient or patient's family while decision-making? Please elaborate.	DO103:99% of time patients family is pressure DO104: Attendants argue, residents tell them c section is better but they argue no normal delivery DO105: Sometimes residents say normal and attendants say ceserian is better DO106: Attendants own opinion based on their surroundings	DO103: Patients family as pressure DO104: Attendants argue DO105: Difference in opinion among residents and attendants DO106: Attendants opinion as per their cultural context	DO103: Attitude of attendants DO104: Attitude of attendants DO105: Conflict of opinion/ Attiutude of attendants DO106: Attitude of attendants/ cultural perspective
iii. Do you face pressure from the supervisor while decision-making? Please elaborate.	DO107: Sometimes pressure is of others' supervisor, other consultants in the ward rather than own supervisor DO108: Talk with supervisor and convince her instead others' supervisor supervise DO109: Comparison among residents of different supervisors' DO110: hard when another consultant involved DO111: Our(residents) supervior listens, no pressure	DO107; Pressure from other supervisors DO108: talking and convincing one's own supervisor DO109: Comparison among residents of different supervisors DO110: Pressure from other consultants DO111: One's own supervisor listens to residents	DO107: Seniors supervision DO108: Seniors as support DO109: Competition between supervisors/workplace stress DO110: Seniors supervision/ workplace stress DO111: Seniors as support
iv. Does any conflict of interest occur between you and your supervisor regarding decision-making? If yes, how do you handle that?	DO112: Experience of supervisors is more, cant merely go on our (residents)) experience DO113: Residents are at starting point, so they go behind whatever supervisor says	DO112: More experience of supervisor DO113: Residents work under supervisor's supervision	DO112: Seniors supervision/Quality of decision making/process DO113: Seniors supervision

[truncated: 3 more sheets: Sheet11, Sheet12, Sheet13]
